# Supplementary material for: Development and validation of cancer-associated fibroblasts-related gene landscape in prognosis and immune microenvironment of bladder cancer
Source: Front Oncol. 2023 Jun 15;13:1174252. doi: 10.3389/fonc.2023.1174252 (PMC10309557; doi:10.3389/fonc.2023.1174252)
Supplement: Supplementary file 1 [file Table_1.xls]

gene	type
ACTA2	CAFs
ASPN	CAFs
BDNF	CAFs
BEX5	CAFs
C1S	CAFs
CA12	CAFs
CAT	CAFs
CAV1	CAFs
CD24	CAFs
CD55	CAFs
COL11A1	CAFs
COL1A1	CAFs
COL1A2	CAFs
COL3A1	CAFs
COL6A1	CAFs
COL6A2	CAFs
CTHRC1	CAFs
CTSA	CAFs
CTSK	CAFs
EGR1	CAFs
EMILIN1	CAFs
FAP	CAFs
FGR	CAFs
FN1	CAFs
FOS	CAFs
FOXF1	CAFs
FTL	CAFs
FXYD3	CAFs
GEM	CAFs
HBA2	CAFs
HGF	CAFs
HSPA1A	CAFs
ID2	CAFs
JUP	CAFs
KRT14	CAFs
KRT17	CAFs
KRT19	CAFs
KRT7	CAFs
KRT8	CAFs
MAN2B1	CAFs
MET	CAFs
MFAP4	CAFs
MFAP5	CAFs
MGST1	CAFs
MMP11	CAFs
MMP2	CAFs
MMP9	CAFs
OGN	CAFs
PDGFRA	CAFs
PDGFRB	CAFs
PDPN	CAFs
PLAU	CAFs
RAB3B	CAFs
RARRES2	CAFs
S100A4	CAFs
SESN2	CAFs
SFRP2	CAFs
SLC16A4	CAFs
SPARC	CAFs
SPINT2	CAFs
TCEAL1	CAFs
TCN1	CAFs
THY1	CAFs
TMEM156	CAFs
TNC	CAFs
ZEB1	CAFs
