# Supplementary material for: Development and validation of cancer-associated fibroblasts-related gene landscape in prognosis and immune microenvironment of bladder cancer
Source: Front Oncol. 2023 Jun 15;13:1174252. doi: 10.3389/fonc.2023.1174252 (PMC10309557; doi:10.3389/fonc.2023.1174252)
Supplement: Supplementary file 2 [file Table_2.xls]

id	coef
POF1B	-0.162165887369982
ARMCX1	0.206111469173383
ALDOC	-0.242449679906976
C19orf33	-0.455879960320344
KRT13	0.0657054951735942
