# Supplementary material for: Development and validation of cancer-associated fibroblasts-related gene landscape in prognosis and immune microenvironment of bladder cancer
Source: Front Oncol. 2023 Jun 15;13:1174252. doi: 10.3389/fonc.2023.1174252 (PMC10309557; doi:10.3389/fonc.2023.1174252)
Supplement: Supplementary file 3 [file Table_3.xls]

id	futime	fustat	CRISPLD2	ZEB2	AXL	BNC2	SRPX	TGFB1I1	PDGFRA	GNG11	CAV1	PID1	CYTL1	MEG3	JAM2	SORCS2	PAPPA	OLFM1	PLAC9	NR2F1	CYGB	TSPAN2	LRFN5	MAMDC2	STON1	ADCY4	CAV2	MGLL	RERG	LAMC3	SCARA5	MCOLN2	PRDM8	DQX1	PCDH7	POF1B	ADH1B	ARMCX1	ALDOC	SNAI2	CDH1	CEBPA	LAMA3	WDR72	ALDH1A3	C19orf33	KRT13	RN7SK
TCGA-ZF-A9RN	2.35342465753425	1	3.2340458	2.0624484	2.6568593	1.5851724	1.4895071	2.688648	2.2812237	4.0055603	3.6173802	1.7429381	2.4723997	1.8271185	2.0613113	1.597533	2.2570467	1.7295264	1.8253774	3.1770185	3.1404153	1.6466892	1.6515768	1.6528357	3.3675445	2.7209203	2.9697251	4.1141674	1.5743137	3.6722906	1.6313402	3.8647892	2.175073	2.110144	1.7656688	2.0940935	1.5821159	3.9851767	3.3653458	1.4196598	5.9022776	2.4197971	6.1544248	5.0084305	4.0588908	0	6.3212804	0
TCGA-CF-A1HR	0	0	4.4946331	2.6231142	4.0871541	2.0353262	3.7221448	3.5883855	4.3799415	4.6334742	4.4889714	2.9366566	3.528565	2.4006363	3.1920285	2.2095992	2.8735791	3.1681611	3.5195028	4.2603585	5.9373975	3.2207757	2.1398507	2.3274357	3.2364363	3.341378	3.1418358	3.4588359	2.3074615	4.6520401	3.471055	2.2793754	2.0553584	3.9015604	3.7400568	4.4020497	2.3277828	3.9294187	4.0336558	4.0039008	6.2641072	5.6181287	2.5941603	5.2294368	4.3051178	0	9.3022259	0
TCGA-XF-A8HH	1.17260273972603	0	5.077096	3.311205	4.200363	2.896539	3.859065	4.482738	3.370787	4.290243	4.45948	2.724183	2.52279	3.196462	3.296955	2.552453	1.789514	2.527928	3.480952	4.035557	4.151389	3.503584	2.237266	3.192913	3.407602	3.735285	3.540654	3.125654	2.820853	3.017424	1.721875	3.119566	2.92205	3.457541	2.978787	5.24342	2.241425	3.280117	3.889529	3.183834	5.809323	5.729407	2.011987	4.87066	3.000311	0	10.260682	0
TCGA-ZF-AA4W	1.34520547945205	0	2.995846	1.760536	3.229895	1.753886	3.700017	2.803079	1.759364	3.397003	8.181078	2.640821	2.054412	2.221813	2.00367	1.693104	1.750668	2.98955	2.170075	2.222741	3.006923	1.606528	1.863508	2.253723	2.350037	2.622111	6.203303	3.751491	1.457161	3.618518	1.692183	2.571628	2.427201	3.880471	1.795484	3.464104	1.587349	3.598842	4.88095	5.153643	5.829408	3.16747	4.019507	6.465066	4.08167	0	5.861105	0
TCGA-XF-A9SU	0.358904109589041	0	5.30793	3.052294	4.38907	2.555834	4.749838	5.196141	3.729095	5.228797	5.573271	3.101417	3.753048	2.668125	3.262172	3.046055	2.044078	2.793097	4.354902	4.111282	4.716703	4.636337	2.315629	2.362008	3.241468	3.75092	4.21421	2.912641	2.712247	3.366192	2.650171	2.790204	3.248693	3.087588	2.518581	3.723107	2.916062	3.412909	3.322147	3.680454	5.361702	5.580609	2.656549	1.7779	2.738333	0	2.705155	0
TCGA-DK-A3IQ	0.564383561643836	0	7.647447	4.732489	6.6693361	5.3788671	6.317305	6.4278737	6.3030142	5.6880077	5.9706885	4.5531228	2.8866284	5.7268228	4.2536263	4.9620777	2.1179013	3.2745485	5.1810576	5.4396732	4.5929478	4.554525	3.0379671	4.7315092	4.6526551	3.7586662	4.9424354	3.8278317	3.8591468	4.7699152	2.3257315	1.6451044	4.1218193	2.7683711	4.7346447	3.1202121	2.1193751	5.2570076	4.8897576	5.2856834	5.0160775	3.5922199	3.2763348	4.8197558	3.4204672	0	9.083021	0
TCGA-FD-A6TK	2.98630136986301	1	5.833276	3.76928	6.322153	3.102107	4.951455	5.381217	4.571454	5.030799	7.794489	2.775184	3.117691	3.384204	3.36911	4.179892	4.440457	3.17366	3.716728	4.427358	5.431722	5.038344	2.28545	2.641211	3.460941	3.995606	6.218001	5.084456	3.287404	5.185851	2.292014	3.344203	3.203349	1.954453	4.42052	3.293093	2.095739	4.125916	3.666212	4.787971	6.481555	3.625779	6.850643	1.751604	4.919107	0	3.072038	0
TCGA-DK-A1A7	0.747945205479452	0	3.5487303	1.9723724	2.256108	1.6902965	3.1666792	2.2442189	3.0514633	3.5670981	2.7527456	1.8796535	2.4145465	1.7695425	2.6609256	2.0106555	2.0772204	2.5241526	2.701924	3.2828559	4.0337529	2.0507154	1.9142914	1.660379	2.059062	2.4547628	2.042927	2.449858	1.6530325	3.1542793	2.8618932	2.0219924	1.7113877	2.3204003	1.8649799	3.2506839	2.037835	1.8111727	3.1588229	2.4123747	4.3853296	4.6632425	2.0542093	3.0137056	3.0301074	0	7.0148612	0
TCGA-CU-A5W6	0.942465753424658	0	3.089061	2.348026	2.874067	1.918656	3.09548	2.670327	3.012517	4.255552	3.605599	2.314642	2.666707	2.01469	2.573597	2.047986	2.059258	1.959746	2.789218	3.629658	4.105566	2.112903	1.935264	1.809355	2.179422	2.777455	3.46059	2.973316	2.45211	2.923328	2.082621	2.128259	2.427669	3.620442	2.482847	3.842456	1.911433	4.787718	5.825645	3.356732	5.703772	5.21982	1.937632	5.328635	4.386491	0	6.047685	0
TCGA-DK-A3X1	3.89041095890411	1	3.8468201	2.4920546	2.6335108	2.0168772	3.6568451	3.4562831	2.0798947	3.6146457	4.2900672	1.9027332	2.233064	2.3674403	2.4992549	1.7683087	1.864733	1.9959709	4.4959357	2.3595541	3.3515925	1.6829715	1.8009199	1.5028208	1.9855849	3.0815523	3.9255221	2.051604	3.680946	2.0712025	1.642617	1.6891278	2.3844242	2.7246386	1.9555891	4.6239699	1.5734141	2.4972823	2.1996093	4.1477475	5.3448373	4.7926728	3.7684255	3.9368612	4.7116926	0	5.585528	0
TCGA-XF-A9ST	0.989041095890411	0	5.0597603	1.7918046	2.5952422	1.9540617	4.1810629	2.6278181	1.8598342	4.1815033	5.5624747	5.1232586	2.2509144	1.9132189	2.032949	1.791224	1.7319296	1.9267101	4.6666471	3.1721498	3.328444	1.5767031	1.6684175	1.6031384	3.0151954	2.1832246	2.5950553	5.1931507	1.8572099	3.5052199	2.0555456	3.2049833	1.7297943	2.5390911	1.5348485	1.5029008	1.6648246	4.486812	4.3955688	1.8815218	5.3818718	6.6322318	1.6030654	3.85346	1.5800188	0	4.0287187	0
TCGA-CF-A9FM	0.46027397260274	0	3.3326449	2.2678192	2.9576497	1.6843245	2.2044031	2.4465815	3.5579876	3.4132841	3.3073256	2.7121864	2.1768183	1.8455884	2.4687694	1.7471695	2.4151415	2.1141755	1.9172994	3.7230081	5.1604351	2.2266636	1.7832645	2.4448647	1.8022097	2.5701344	3.7122207	3.382994	2.1022402	3.6895646	3.2453892	2.304441	1.7313957	3.8305701	1.6288196	5.5142242	1.7537491	4.167006	5.0377042	3.7298118	5.9016383	4.6445843	4.6065457	3.0807328	3.8221733	0	10.7794065	0
TCGA-BT-A20V	0.224657534246575	0	3.8279115	2.0853632	4.1834074	1.6089545	1.0108014	3.3582092	1.8558084	1.7994364	3.6490107	2.3847177	1.5971969	1.7775011	1.522337	1.6378698	1.6481685	5.4378852	2.2262278	2.3073236	4.7936453	5.0521335	1.661842	1.9750971	5.6385696	3.338082	4.2519552	1.6114558	5.5113105	3.3459452	1.7849169	2.9429917	2.9441144	5.2161886	4.3452024	4.4668913	1.6009754	2.8005829	5.3486418	3.9028982	6.8941794	4.5602696	6.2592044	5.4019884	3.1926137	0	7.5432367	0
TCGA-GV-A3QF	0.687671232876712	0	2.8569028	2.0337696	2.7037273	1.5716833	1.922745	3.2922055	1.3565148	3.9495862	3.1560779	1.5278287	2.0214772	2.0645503	1.6607652	1.6331153	1.6894304	1.9559444	3.1738717	2.3507146	3.9264797	1.5888262	1.6187806	1.5146081	1.6368075	2.7452838	2.1686357	4.1338692	2.9103164	3.334344	1.6913825	2.9806282	1.3886548	4.5260678	1.3585373	5.0090554	2.8297122	6.014928	6.3760835	1.4929432	5.7774761	6.7379813	1.3594797	4.4729489	2.6925389	0	2.6337329	0
TCGA-DK-A2I4	2.02465753424658	1	5.8571332	4.8261666	5.7276975	3.3131762	5.2266234	4.0215842	4.8560592	5.5085091	4.7639141	3.0257687	4.164468	2.7545025	3.5000608	2.5666824	3.5204874	2.8456877	3.7889106	3.5684515	5.0750947	5.3970916	1.929259	2.0862674	3.6783661	3.6522506	3.9820806	4.2697464	2.5611901	2.6219894	3.5535993	4.2435031	3.2586534	1.3937182	3.0874521	4.5513143	2.8689755	3.864933	3.8708835	3.5095753	5.0775013	3.6633893	5.2219502	4.2482856	4.3097816	0	1.2581284	0
TCGA-DK-A6B2	1.82191780821918	1	5.8367406	3.6499089	4.8127564	2.881848	4.2545292	4.1499154	4.5713003	4.7157217	5.2409714	2.967546	2.8198019	2.5216655	3.2841295	3.3819763	1.9763688	2.6408676	5.1063852	4.1686034	4.728383	4.6769537	2.0480811	2.123818	2.998372	3.6248182	4.6355647	3.4675011	4.043109	2.2644076	4.6716134	3.153029	2.2067307	2.0365507	2.6748359	4.7827638	5.1457782	4.6756212	2.9485252	4.2126706	6.1934976	6.1306106	2.8645841	4.3713331	3.4262066	0	9.2108688	0
TCGA-DK-A1AG	4.05205479452055	1	3.2498048	2.1799909	4.2652892	1.6745079	2.6487428	3.5891324	1.8678175	4.0320276	3.4174896	1.6708391	1.7647212	1.8633067	2.479053	1.6326427	1.9106983	1.8220728	2.4404874	4.8149446	3.752373	1.6063401	1.6877071	3.2362594	2.6397723	3.3094865	3.7285843	2.6557756	2.395325	4.0658305	1.8415909	2.4346027	4.4071554	5.0688743	3.7692974	4.4389095	1.6891496	3.6137251	5.6418117	4.6484603	5.6961725	4.7654999	3.51009	6.6697926	5.6357768	0	9.9105615	0
TCGA-XF-A9SZ	2.73150684931507	1	5.773077	3.244166	4.59344	3.006701	4.109255	5.43257	4.652317	5.545368	4.754522	3.511109	3.655715	3.496327	3.100328	2.686182	1.84343	2.685824	6.139991	4.18469	4.927933	2.350985	2.336538	2.129232	2.769586	3.729545	4.547565	3.499036	2.757946	4.577871	2.218267	3.054423	2.708293	2.192071	2.77284	2.963658	1.565317	5.046718	2.822159	4.011445	5.585832	6.652548	1.650678	3.312786	3.026642	0	10.98746	0
TCGA-E7-A519	1.49041095890411	0	3.5465058	1.6557295	3.4700377	1.6325867	2.0474355	3.9140826	3.8504857	3.8805717	2.6109371	2.473875	2.5694074	1.9182366	2.1179806	1.7661524	1.856604	2.3486089	4.353304	2.7664923	5.211729	1.8971055	1.7308164	1.4299735	1.8917528	3.0387229	2.091431	2.6653834	1.5956981	4.5992859	2.9921058	2.1519828	1.5587029	3.3359333	1.5288234	3.6132133	1.6989739	2.0305247	3.3419009	2.4777867	4.1567306	2.8718031	2.8569573	1.8989154	3.1277489	0	8.0811908	0
TCGA-2F-A9KO	4.18904109589041	1	4.58749	3.199444	4.241783	2.701995	3.992457	4.12385	3.453766	3.854874	3.901912	2.729673	2.321538	2.909059	2.905784	2.510918	2.253626	2.256184	2.744353	3.923244	3.75885	3.421391	2.068032	2.607146	2.714336	2.799479	3.507773	2.721446	3.176904	2.314098	1.715865	3.397898	3.818494	4.596573	2.916267	4.790648	2.570954	3.477911	5.203892	4.869137	5.816482	4.822239	4.110055	6.173996	4.902829	0	9.459203	0
TCGA-ZF-A9R1	7.90684931506849	1	4.541444	2.829428	3.867384	2.822057	4.386563	4.885933	2.661728	4.299141	3.932614	2.324866	1.807115	2.291295	2.787374	2.120446	1.738602	2.335504	3.293817	5.04994	4.425624	4.504124	2.351932	3.200067	4.292543	2.986141	3.202536	2.637581	3.114148	2.435377	2.434805	2.807637	4.655752	3.227984	2.872452	4.990538	2.682297	3.280047	5.820562	5.346488	6.518415	5.582193	3.81445	4.485982	4.458747	0	10.649271	0
TCGA-4Z-AA7S	0.802739726027397	0	3.2621281	2.3147155	3.1167438	1.800278	3.2767625	2.9655874	2.9656896	3.9687598	3.9214795	2.3993412	3.2313548	2.5673364	2.8053717	1.7893927	1.972771	2.2853431	3.2028449	3.8312504	4.286522	1.8450458	1.776973	2.253986	1.875276	3.4178014	4.8288336	3.3254323	2.3252324	4.6486024	3.7694815	1.8155179	2.1382728	4.42062	1.5658021	5.6324382	2.8148707	2.758162	5.5324575	3.0579107	6.4207692	5.7193216	2.082218	6.8110983	3.6731112	0	5.7774652	0
TCGA-BL-A13J	2.45753424657534	1	5.921845	4.100564	4.661515	3.735556	3.608574	3.695213	5.138499	3.701657	5.234307	3.158547	2.462701	4.858961	3.013596	3.009762	4.168543	2.087725	4.492835	3.54074	3.972163	3.284279	2.252621	4.031635	3.886253	2.983835	4.462599	3.824999	3.312505	2.811082	2.54106	3.67671	2.166991	3.478366	3.636836	4.898687	2.186128	4.666145	5.688723	3.818127	5.97931	5.036314	2.795214	5.670848	4.671504	0	9.616968	0
TCGA-DK-A3IK	5.96438356164384	1	4.503433	2.297924	4.140762	2.102703	3.019631	3.894798	3.411696	3.65579	4.310671	2.540174	2.528317	2.598838	2.641788	2.493164	2.239928	2.307403	2.962122	4.079834	4.535756	2.717147	1.980536	2.057321	2.577099	3.09496	3.578171	2.903249	2.860894	4.047283	2.044055	2.334111	1.78847	3.361672	2.674348	5.105062	2.502683	2.630741	3.286476	3.697227	5.456159	6.202325	4.165419	2.796441	3.129139	0	4.846168	0
TCGA-C4-A0F1	0.301369863013699	0	4.3782459	3.1297624	3.4773573	2.3211088	6.034054	3.5250115	3.4726606	3.4489669	4.6534309	4.5123687	1.9041898	1.7881815	2.1051684	1.7464906	3.0840608	2.0436334	1.6648135	2.4542374	3.4914099	1.867405	2.2798156	2.3240915	2.1515525	2.1387955	4.5235907	5.3662778	2.6495481	3.4683218	2.2201273	2.0108497	2.281983	3.8854297	2.4537534	4.3586383	1.5564857	4.3082342	6.3133688	5.822655	4.6172377	2.1028759	5.4150354	5.7613256	2.8080805	0	2.0040648	0
TCGA-DK-A3IS	1.58904109589041	0	2.5669197	1.9643048	2.8430259	1.6606495	2.0940373	4.7068271	2.0785442	4.0197	3.7202963	1.9729971	2.0975292	1.7426972	2.2429099	1.606247	1.7160691	1.9424945	3.0034694	3.9296377	3.4437868	2.0107554	1.6888829	1.79968	3.7440914	2.6968943	3.4721731	2.2397411	1.7684634	2.886017	1.7080846	1.7771746	3.7083974	4.1891096	1.7839532	5.0002726	1.5750541	2.2940959	5.0184522	4.1759234	6.2247974	5.58083	2.3796668	7.0503762	3.5978503	0	10.8077087	0
TCGA-UY-A9PH	6.28219178082192	1	5.064406	3.128196	3.977252	2.150625	2.079491	3.348206	2.722161	4.428462	3.344227	2.06618	2.679059	2.308971	2.838512	2.273964	1.696922	2.426491	3.343749	2.82165	3.776167	2.492517	1.892363	1.655075	2.134859	3.635334	3.204751	2.319197	1.676275	3.019843	1.812855	3.098763	2.094521	3.344496	1.493671	4.776439	1.661053	2.982587	3.59778	3.021738	5.495764	5.902888	2.253869	5.327611	5.686362	0	8.537489	0
TCGA-E5-A4TZ	1.24657534246575	0	3.2676162	1.9104878	2.6706244	1.7214304	2.4762854	3.152613	3.5996848	2.941297	2.0071843	1.3760378	2.0795437	1.9217614	2.0981917	1.6551508	2.1753804	1.8292133	3.7142505	2.9789806	2.0801209	3.1041249	1.6187806	4.1618644	2.0642282	2.6490449	2.6325881	5.1849402	3.4908675	1.7994911	1.9747032	3.2875433	1.5662584	3.8746946	1.4553006	5.0136072	1.6691813	2.2165734	5.2733595	5.5970045	5.7201531	6.6039587	2.3186966	7.0356533	4.7061352	0	11.7070993	0
TCGA-DK-A3WW	0.0547945205479452	0	3.7746782	2.9600703	3.5646916	1.7687548	5.8181265	2.8941829	1.9123014	3.9277546	7.2302317	1.528546	2.7030058	1.7455179	1.7590083	1.6333026	1.8668366	1.7009133	1.5191366	1.7194039	6.4141174	2.128458	1.9334762	1.5149462	2.2257221	2.2252026	5.6680748	1.7866834	1.3926893	1.8875738	1.8008496	3.6603074	2.6345687	3.8377041	3.4799248	1.1417456	1.5564857	2.4661996	4.8426961	6.3164764	5.4416435	2.5902685	6.3716524	5.7000944	4.7764745	0	6.0298302	0
TCGA-K4-A5RH	0.761643835616438	0	6.3445113	5.2000102	6.5288982	4.1671481	4.6595691	5.0261458	3.362777	4.6672451	5.5035291	2.9767019	4.3454318	2.3081652	3.3999279	2.6172706	4.7024618	2.5083975	3.3909087	2.7591488	4.4330721	3.2000677	1.8047327	5.9037335	3.2530461	3.854458	4.0495525	3.877108	1.9158895	3.2252475	2.2700771	4.515185	3.9594725	1.342674	2.2850648	1.1618715	2.0869396	5.7037706	2.5389365	5.5826355	0.176419	3.3795422	2.7844571	0.827638	2.6035429	0	1.7718376	0
TCGA-ZF-AA56	1.18904109589041	0	4.975276	2.946788	4.588469	2.267363	3.885562	4.176722	5.002961	4.959281	6.515207	3.476053	4.823513	2.445631	2.818016	3.058189	3.549066	3.585928	3.300589	4.253436	5.161546	3.544469	2.352008	1.839288	3.850413	3.4353	5.181557	3.986827	2.262123	5.412464	3.859786	3.06315	2.634999	4.513037	4.515904	4.399691	1.717016	2.866005	6.157766	5.347677	5.726034	5.820665	5.268624	5.737688	6.275158	0	10.617613	0
TCGA-UY-A8OB	3.23561643835616	1	5.2505787	1.6705729	6.4922324	1.8582468	4.3355308	4.1899791	2.1585392	2.054945	7.2286968	1.5668714	1.7269874	1.9875692	1.3782296	4.1240673	3.247958	1.6468778	1.0764455	1.7576755	2.0317666	2.5002823	1.6370581	3.7199263	1.661488	1.6528417	5.5935845	4.6070863	1.68127	3.2682376	1.6337691	4.8148121	1.6286311	3.2113751	4.9949824	1.1112512	1.5659597	2.3407913	2.1729687	5.2314885	5.5726998	3.4535491	5.9597734	2.2616021	3.6308221	0	5.3925929	0
TCGA-YC-A9TC	0.991780821917808	0	2.6203879	2.3880271	3.3086212	2.171219	3.6521428	4.1522143	2.3136603	4.855828	3.5224824	1.6138886	2.2635597	2.5979169	2.0141434	1.7536624	4.0089196	2.1498153	2.5370381	3.7974142	4.1399653	1.4225998	1.6777624	1.706803	2.6255238	2.4552146	2.8986186	2.8053405	4.4101663	3.9728795	1.9299785	4.8644225	2.4596887	2.2821228	1.6034154	1.6782028	1.6174498	2.2143312	5.728904	2.7832533	3.9211256	3.2438795	2.130949	5.6481061	3.8094941	0	1.0935798	0
TCGA-CF-A7I0	1.3013698630137	0	4.7167416	2.9132913	3.9394465	2.0284567	4.2980089	3.8742376	4.3932592	4.7682715	4.4959142	3.0221508	3.8069243	3.0456258	3.0865003	2.0680346	2.2665988	3.1635697	4.5680103	4.5207906	6.067517	2.4414573	2.192546	2.9734091	2.7813262	3.9059811	3.5554082	3.5672004	3.1850203	5.1117685	4.4487568	2.1784697	2.1368589	4.2577741	2.2433014	4.7627766	2.9116392	3.3268078	3.6491664	3.1372246	5.1217148	5.7155024	2.9141287	5.4713499	3.4659301	0	8.1279627	0
TCGA-K4-A5RJ	0.756164383561644	0	3.2969762	5.1699222	5.1022349	2.6352038	3.2662283	3.3149148	2.7991701	5.3087886	6.8326855	2.4363575	2.7529867	1.8502812	2.6964103	3.201612	2.58139	1.9620999	2.0456007	3.7115031	4.1561428	2.5007031	1.8401696	3.2776388	4.6279732	3.1735951	5.8017278	6.2232938	2.8250478	3.635652	1.8307948	4.9254944	3.1098007	1.3745629	2.8497169	1.2252236	1.8144549	5.2242768	4.0710093	2.4721528	1.7550545	8.6119778	1.7162128	1.6658982	2.488725	0	1.7700174	0
TCGA-YF-AA3L	2.74794520547945	1	3.0088422	1.8520611	2.9510481	1.7486247	2.3281458	3.1964674	2.9822668	4.5453096	3.6296738	2.2655157	3.2224587	1.9768751	3.0567496	1.8940094	1.8071199	2.5093926	3.9169886	3.2888456	4.2129789	2.3013078	1.7098711	1.6840369	4.526356	3.429704	2.8133491	3.7632367	2.2163553	2.9065443	2.911615	1.9080657	2.8218114	3.9599935	1.6596129	3.6223306	2.2384622	2.433831	3.8971909	2.8668991	4.8175814	5.0607846	2.0257205	5.342858	4.2365121	0	5.6999771	0
TCGA-CF-A3MI	2.14520547945205	1	3.0908501	1.8199345	2.8095761	1.5876695	1.097193	2.5855834	1.8571093	3.7613929	3.1361115	1.65535	2.1880343	1.6466176	2.3614888	1.7594905	1.6444457	2.0201266	2.970466	2.566528	3.4079847	1.4818206	1.6754325	1.6362771	1.6737208	2.5408133	2.3081452	2.2450709	1.8329216	3.7024366	2.0768366	1.6523848	1.4287951	1.8327535	2.1186292	4.0374239	1.5664815	1.8625099	3.3057039	2.2943895	4.7663156	4.5980391	1.9612494	3.4016632	3.1283232	0	8.5188477	0
TCGA-DK-A6B0	4.49041095890411	1	2.3919615	1.7679164	3.0751754	1.6465676	1.6428448	3.1291762	1.8283036	3.9999648	3.3252283	1.8197151	1.7491157	1.6778988	2.0890622	1.701205	1.7351368	1.8562327	2.6370779	2.8447943	3.6992105	2.5116291	1.6411321	2.001175	1.8761756	2.9197086	3.2389481	2.4578048	2.3334484	3.6531115	2.1221168	1.7694599	1.670586	3.3752549	1.4337155	4.7483757	1.5738514	2.5949818	5.6196875	3.7231696	5.4642269	4.3314583	3.8388325	5.85758	2.4871868	0	10.8800874	0
TCGA-DK-A6B1	2.33150684931507	1	4.1831738	2.4816983	3.5634546	1.7577403	3.9462095	4.0021082	3.3484165	5.3796225	5.0148398	2.5225359	2.8786662	1.9978705	3.0110922	1.8339325	1.8997822	2.7821873	3.345135	4.207915	5.0397828	2.2193685	2.2079589	2.1009918	3.0177786	3.9213394	3.3454689	3.8538485	2.3985845	4.6916623	2.5524044	3.0577398	2.0770998	2.8244268	1.6829993	5.731355	5.1739665	5.8196664	4.3240093	2.4352217	6.2887629	3.8466913	2.1496386	3.0094737	3.4401906	0	2.0623289	0
TCGA-G2-AA3C	2.93698630136986	1	4.0887218	3.7148224	5.6981909	4.1584989	7.2067688	6.3043069	4.3848124	5.6627793	6.2590117	4.3575518	3.636338	5.7871501	2.3612113	5.0825112	2.7590258	1.9891177	5.7438721	4.6532085	3.2988951	1.5220441	1.6345828	2.3277428	1.6740896	3.8494635	3.7006337	3.8373364	3.667556	3.2155359	1.6073073	3.0536123	2.2967831	1.4342027	1.374853	1.1315079	1.5564857	4.0985764	5.1670801	3.26095	0.2628032	3.1988923	1.8854751	4.1910197	4.644096	0	1.4050073	0
TCGA-XF-AAN3	9.21643835616438	1	5.463769	3.119068	5.423634	3.017884	4.0906	4.306617	4.188512	3.802988	3.912279	2.820538	1.973288	3.399141	2.603873	3.267602	1.929557	1.930129	3.715708	2.673105	2.600809	3.429731	1.884564	2.377175	3.877705	2.894217	3.745548	2.409229	2.472013	2.417769	1.64748	4.242556	2.459429	2.780477	3.893364	4.356076	1.610522	3.563473	6.855006	4.244296	5.10751	4.797587	4.898081	5.028312	4.79784	0	9.984416	0
TCGA-CU-A0YO	5.77808219178082	1	4.205046	3.016079	4.423617	2.602634	4.493577	4.189315	3.851055	4.436514	5.202651	3.117651	3.731078	2.078317	3.380963	2.838241	2.891966	3.360113	3.630498	4.112196	5.182618	3.859642	2.29787	3.296034	3.962964	3.242074	4.410839	3.727617	3.185029	3.260012	4.381332	2.336085	2.602497	3.060781	3.743584	5.002113	2.944818	3.421987	3.427937	4.621178	5.504949	4.277087	3.869172	5.540744	5.141771	0	10.244296	0
TCGA-BT-A3PJ	1.27945205479452	0	3.3265762	2.8160618	6.3825215	3.641379	2.7972302	3.8691319	1.9789247	5.7289774	7.1466805	1.6104712	2.3799914	1.8496436	1.9220372	3.3453659	3.6581498	2.2042168	1.3605201	3.1225293	3.3576851	2.8519638	1.8045172	5.6834917	2.4565468	2.6834406	5.8181431	4.3694364	1.868556	2.67658	2.7107441	4.1495479	3.0026447	2.3884029	5.2072825	1.1808282	1.5564857	5.6295641	3.0152883	5.5856199	5.5011358	2.5051483	6.838985	5.5614678	1.4805409	0	2.0584228	0
TCGA-CF-A47Y	0.421917808219178	0	2.5675693	1.8834835	2.7923383	1.6145829	2.3721025	3.0870401	1.8007957	3.0351668	2.8878105	1.6882569	1.8760618	1.7371712	2.3169233	1.6802155	1.6952148	1.7573906	2.3937553	2.8434175	3.6500088	1.5166756	1.6257659	1.6953127	1.9823784	2.8568197	3.0126798	2.8004363	2.0147205	2.4198076	2.0972743	1.6847347	1.6215355	3.6521651	1.5019528	3.8110498	1.6898704	3.4195275	4.2793191	3.3107485	4.8225117	3.2260182	3.1528612	4.7608211	1.7602722	0	9.9023278	0
TCGA-FD-A62O	4.90958904109589	1	4.4874664	2.5738101	4.0534647	1.9646982	2.4107532	3.589296	3.5637773	3.5997277	5.0892163	2.8282645	1.9938986	2.3676593	2.7777882	1.9911692	2.3203438	2.1664743	2.7826098	4.6912288	4.8176785	2.5375565	1.6837263	1.7705752	2.5809424	2.9433116	4.8898536	3.4423268	2.0419239	4.0664792	1.7536222	1.6185867	1.5759659	4.9079212	3.5733496	5.4372699	1.7464769	2.8185247	5.1439111	4.2362426	5.5095539	5.5804546	2.6947943	2.5811648	4.1148237	0	6.2437628	0
TCGA-BL-A0C8	0.320547945205479	0	3.2647916	4.1962268	4.1404513	2.1457516	2.177144	3.394057	2.73033	4.7544962	4.8780852	1.9178952	2.4762326	4.0811501	2.8114771	1.8786222	3.3573745	1.9514117	4.7800992	2.9968789	4.212936	2.0088605	1.9685773	3.7030443	2.696318	3.8383382	4.7867962	4.2161989	3.3444803	3.9201083	2.2012023	1.9660708	1.815291	3.7214825	1.9576391	5.9943843	4.8802492	3.2743265	2.8824238	2.7778367	6.0234357	6.7959913	3.5148339	5.6888014	2.1182291	0	1.2136329	0
TCGA-E7-A7DV	5.6	1	5.6931186	3.9792185	5.8482779	2.3139404	3.5130662	4.4718481	5.5571458	6.2839109	6.5985987	2.5825164	3.352619	1.9478668	2.8607308	5.1132889	2.1325391	1.8688055	2.1767491	6.752083	3.0930781	3.892001	1.6586962	1.8387173	2.6814338	3.0903541	5.5371443	3.1904614	4.7533506	3.8571176	2.727837	2.7680595	1.9404023	1.5132093	3.7913227	1.5572766	1.6806196	4.3945989	4.6467246	2.4952687	3.387418	3.1279852	2.5452062	1.7377363	4.2656177	0	1.5364927	0
TCGA-DK-A3WY	8.09315068493151	1	5.0910388	4.1968704	5.6160856	2.8913138	5.0026686	4.598361	3.9524018	5.1712082	5.3479559	3.171515	3.4110168	2.1325802	4.3675757	3.7436223	3.5233288	4.428008	4.883241	4.0096986	4.5175584	3.4570022	2.7613617	4.0909343	2.9833002	4.5890145	3.7565525	4.0561568	3.6768756	2.8101097	5.7565121	5.4840935	3.85762	2.2580021	2.7379485	1.5531188	4.2439284	4.4076387	4.2779058	3.2211108	3.4009217	3.8813841	4.1477504	1.4838594	2.729681	0	1.2701777	0
TCGA-BT-A20N	0.805479452054795	0	4.222397	2.39444	3.000064	2.302019	4.620316	3.163492	3.356691	3.262112	5.281284	2.372676	2.218418	2.101717	2.142638	3.11604	2.174937	1.875453	2.12252	2.986407	3.036737	2.70045	1.691267	1.619929	1.887516	2.278684	4.946902	2.232555	3.315009	3.1566	1.634132	3.538419	2.979004	3.6808	2.90507	3.826053	1.566174	3.080963	5.563092	4.749302	6.915232	5.175636	2.523675	5.724188	7.041218	0	7.933919	0
TCGA-G2-A2ES	1.03287671232877	0	4.3905581	2.702907	4.0532297	2.1903135	4.072499	3.7189575	2.6663277	4.1566049	6.3238439	1.8649881	2.7364199	2.0877203	2.1800843	1.8593872	2.989963	2.5188226	2.5696967	3.240799	3.6094881	1.9432906	1.6836678	1.5933096	2.4843308	2.6688122	5.4869407	2.3382624	2.2654026	3.2544719	1.7135019	2.1745753	3.0277318	3.0304951	4.081677	5.2055782	1.5564857	3.2299102	5.4135535	5.5066248	5.0662908	3.9505312	4.9641536	7.314348	4.9646571	0	8.9293639	0
TCGA-GC-A3YS	0.254794520547945	0	4.754426	3.551092	5.113384	3.144541	4.87206	4.964056	4.492989	4.600277	6.023399	2.601776	3.215661	3.503509	2.824998	2.537306	2.342363	2.534161	2.389176	3.450767	4.427037	3.412565	2.019785	4.407944	3.407878	3.058479	5.212354	3.338347	3.237444	4.483921	1.935854	4.167737	3.20227	2.959859	4.211731	2.250003	1.618332	3.570894	5.384287	4.661463	4.971515	5.463849	4.725498	4.068463	3.068539	0	5.163274	0
TCGA-FD-A43X	1.01369863013699	0	2.4821244	2.0250581	2.4880865	1.609065	1.4272551	3.6114977	2.0598073	3.5305494	3.0401944	1.6473498	1.7220743	1.8021325	2.1257127	1.6180489	1.6991819	1.8822709	2.7900111	3.074203	4.0977232	1.743632	1.6290739	1.7751421	2.2300649	2.8021018	2.8326022	2.1877007	2.1393963	3.6314117	1.9464244	1.7007306	3.7409597	4.6854017	1.4113009	4.2179366	1.613863	2.8870356	5.2075985	3.8837471	5.4628206	5.9675822	2.4234996	5.3033671	3.6674012	0	11.3631185	0
TCGA-XF-A9SM	7.64383561643836	1	5.230993	3.830597	5.783665	2.518598	5.714633	4.753571	3.720559	4.751583	5.717643	2.290383	2.999526	2.555933	3.02433	4.265625	2.157154	2.298984	2.841854	2.497238	4.589986	2.545498	1.828839	4.128367	2.857667	3.881532	4.543358	3.434612	2.427963	2.843088	1.793015	4.394891	3.342414	2.787168	3.738036	2.814184	1.56445	3.637212	5.14913	5.113579	5.178021	4.620653	5.866545	3.551825	3.84428	0	4.805102	0
TCGA-DK-A6AV	0.687671232876712	0	3.6944929	2.2679153	3.3623642	1.7926556	2.5117317	3.1517822	3.3694602	4.3121308	5.6131791	2.1834254	2.1413896	2.1624801	2.6440456	1.8183609	2.2007953	2.1430026	2.6159385	3.4089306	4.1319188	3.4309055	1.7278076	1.9785235	3.1977277	3.1850148	4.2806836	2.493851	2.05003	4.612731	2.4498156	2.866266	2.2540594	3.7433691	2.2690605	4.1264918	1.9669382	2.1123877	4.4840331	4.4200243	7.1458119	6.3564047	2.0039404	4.9553374	2.9815395	0	6.3144805	0
TCGA-GU-A42Q	4.21369863013699	1	3.7838547	2.2812224	3.3143447	2.2218149	4.4219357	4.2706383	2.3658573	2.7125007	5.9997457	2.3609538	1.8561582	2.382374	1.7785272	2.2672645	3.2926398	6.1204544	1.1674944	2.9471917	2.299994	3.405804	1.7425682	1.7537273	4.3231401	2.309225	5.589853	2.315428	1.987931	2.2559746	1.6244294	3.0769513	2.0296414	4.7207082	2.7625796	3.1528446	1.5748037	3.1464599	6.219633	6.0803471	4.9131395	4.1699021	6.3001065	6.3001785	3.3336785	0	6.771839	0
TCGA-C4-A0F7	1.13150684931507	0	5.261836	2.8604961	3.4085514	2.2973282	3.1231931	3.1832543	2.0376012	4.4000625	5.1795772	2.6544793	3.2786002	2.0155385	3.3039887	2.1036006	2.7765465	2.9227065	2.0101848	3.2270964	3.0041167	3.2014175	1.9154086	2.1823988	3.2095881	3.0782236	4.7815326	2.9590086	2.5843251	3.0885833	2.0926833	2.1561235	3.1303633	2.0087234	1.8412904	3.9451091	1.8530826	2.5601638	4.876191	5.5761778	5.5095906	4.3215757	3.6879987	5.6100112	4.4772258	0	10.779227	0
TCGA-CF-A47W	0.421917808219178	0	2.97842063	1.76243812	2.79828761	1.6289111	1.81714159	3.32656437	2.13052218	4.01674424	3.04059598	1.87138771	1.9558515	1.76164108	2.67656644	1.65743627	1.73131492	2.18135773	3.26862073	3.18030462	4.2081325	1.49741921	1.66306127	1.62809957	1.73016094	3.131497	2.27207621	2.33932804	1.86245783	3.28759457	2.78212838	1.6191919	1.65706911	2.8134661	1.41670832	3.95559231	1.63753288	3.8351125	4.87299113	2.65312655	4.64245463	4.48204729	2.83807015	4.28076472	2.06074222	0	11.46985569	0
TCGA-XF-AAMQ	0.101369863013699	0	4.891139	2.609969	4.189322	1.837805	2.316868	3.447935	5.01411	3.704336	3.700483	3.327985	2.172267	2.192437	2.177147	2.124952	2.492793	2.519015	1.763211	4.848902	5.701434	2.998382	2.194651	2.719802	4.68363	2.72344	3.538616	3.422984	1.759223	4.960404	2.80649	3.102579	5.875379	4.642515	2.090505	5.161254	1.74857	2.567192	4.205471	3.796615	5.908429	5.747126	4.429519	5.534955	4.760035	0	7.06709	0
TCGA-K4-A3WS	4.26301369863014	1	6.716786	4.164547	5.480729	4.262064	5.450642	5.515214	5.05725	5.511817	5.429966	3.392082	2.840919	4.15382	4.332555	4.075348	2.60144	3.308792	4.309785	4.530358	4.846119	4.409689	3.079165	3.901442	4.286732	4.527536	4.360472	3.485344	3.780309	3.51472	4.136738	2.979558	3.596567	2.189278	4.030021	4.662868	3.469742	5.62917	3.774224	4.277474	5.314055	6.204753	3.284547	3.747603	2.700421	0	3.650631	0
TCGA-C4-A0EZ	1.18630136986301	0	4.75398	2.4872704	3.2117046	1.8190467	3.0576938	3.4276861	2.1050611	4.8303896	4.1004575	1.7611048	3.1967366	2.9118591	3.506638	3.2937135	1.9726156	7.4940205	3.8473547	3.7871065	4.0091572	3.9246994	5.1744184	2.2822689	2.285425	3.6355057	2.4799724	3.2152243	4.1210593	3.4270551	1.790243	1.8069056	4.1944818	2.2034575	1.7704864	3.2313031	1.7374708	3.312589	5.8049179	3.4645893	4.0253727	2.2344002	2.9077227	3.2437714	1.8701217	0	3.893752	0
TCGA-CF-A47S	1.73424657534247	1	2.7071862	1.6887118	3.0488371	1.5600063	2.377807	3.0211375	2.4215219	3.2235005	2.6304223	1.9519411	1.9081792	1.6709479	1.9089482	1.604797	1.838495	1.7671255	1.859922	2.805151	4.5879977	1.4911158	1.6875733	2.2020611	1.9133113	2.4439049	2.7653864	2.8767554	1.6823148	3.7897904	1.9345089	1.7836269	1.5318404	4.2934282	1.6923746	4.01767	1.670785	3.0133894	4.7273511	3.0012163	5.2742689	5.1203231	3.3194615	4.5542973	3.690414	0	5.7656258	0
TCGA-ZF-AA5P	4.94794520547945	1	6.6955662	4.1132095	5.6906498	3.8402603	6.3441814	6.5003502	4.2097731	5.7414951	6.2514926	3.7169449	3.4369196	3.8632844	4.4060704	2.9847966	3.149976	4.521269	5.4198789	4.3894182	4.9130739	4.7921448	3.6076743	4.9919095	4.6009298	4.7147523	4.5090815	4.3739599	3.9455432	5.1876276	5.4724716	2.7502961	3.9234386	2.964363	3.9817222	4.1739769	4.1702044	4.8632756	3.7184709	3.0938668	4.5813113	4.1333995	3.2174998	2.1535972	3.6768633	0	4.4732506	0
TCGA-XF-A9SX	1.69041095890411	1	5.863169	3.3265324	7.3850506	3.009861	4.8501106	5.7210189	4.8775526	5.1574295	6.5401748	2.761313	3.2280661	3.6745827	3.0971953	3.5515938	1.7421269	2.4495125	4.3674757	4.0182515	4.212954	5.3961391	1.811261	2.5168858	3.4094842	3.3720023	5.369227	5.2383045	1.867664	2.2206646	1.6952829	3.9391942	3.0246876	1.3169898	3.2412456	2.7321958	1.6398838	3.4863144	2.6482629	4.6744809	1.7805675	2.640734	5.4367448	1.9078549	4.2114804	0	1.2898919	0
TCGA-FD-A3B8	9.36986301369863	1	6.747937	5.224349	5.968949	4.177166	5.794929	5.595411	4.958321	5.786881	6.503035	4.20725	3.59019	3.080096	4.310119	3.652732	3.147555	3.911667	4.106995	3.937204	4.398256	4.678843	3.318213	4.379672	4.958119	4.572984	5.398945	4.029276	4.032528	4.993668	3.794146	4.298854	3.667254	1.908694	4.619881	2.837031	3.020503	4.898606	4.043921	5.257705	4.382136	3.540436	5.531702	4.860864	4.010385	0	5.398009	0
TCGA-CF-A27C	1.46849315068493	0	2.4017028	1.8516921	2.0449287	1.597381	1.4815891	3.0088814	1.6263142	3.4482004	2.7846413	1.7076971	1.7461289	1.6318169	2.0260952	1.600002	1.8836475	1.7769619	2.9125254	2.2131027	3.0468973	2.9720802	1.6572527	1.6731827	4.8966097	2.6641343	2.4503853	2.2227152	1.8005585	2.5364648	2.1034259	1.7278107	2.8447623	4.7028707	1.514432	4.826099	1.5962992	2.1669472	5.216629	4.1682835	5.9806205	5.872116	2.7138642	6.7950046	3.0462446	0	10.2075759	0
TCGA-XF-A9T4	1.86301369863014	1	3.826491	3.837397	5.85718	2.118513	7.967044	5.628814	4.753443	4.751966	5.951267	3.685135	2.467665	2.251128	1.891882	5.032938	3.010222	2.091496	2.387071	5.298965	5.029632	4.579046	1.878745	5.180441	3.279902	2.781489	5.472086	3.576404	1.988725	5.000396	1.757992	2.366146	4.159644	4.319458	4.506195	1.734633	1.631834	2.589116	4.186514	6.33633	6.555863	3.960798	7.138287	3.840798	5.496029	0	10.162151	0
TCGA-DK-AA74	0.923287671232877	0	6.163658	3.785164	5.735751	3.194465	4.640045	5.7793	4.871124	5.977423	6.267535	3.777839	3.585082	3.324403	3.796502	3.417587	2.297852	2.953956	6.034982	4.311315	5.83749	3.648037	2.017274	3.235902	3.489397	4.051922	4.78954	3.546642	2.871856	2.952311	2.235568	3.780308	2.831637	2.070899	4.704008	2.201258	4.13154	4.402457	3.878101	4.903711	5.494249	3.645544	5.416035	3.668274	4.200242	0	3.547725	0
TCGA-FD-A3SM	0.0767123287671233	0	5.071485	3.248096	4.543964	3.069796	4.118821	4.091622	4.663005	4.116415	3.996589	2.677472	2.235096	2.746225	3.12151	2.683924	1.676744	2.240701	4.584566	3.617729	4.275674	2.64118	1.849573	3.019049	3.512601	3.049499	3.838956	2.391757	2.600547	3.513049	1.675894	1.76359	2.533088	3.904962	4.843595	3.418413	1.730529	4.751124	6.699409	3.943944	6.563257	4.431345	2.15697	3.268168	3.550116	0	2.55147	0
TCGA-KQ-A41P	1.14520547945205	0	3.746584	2.547652	3.45594	2.166117	2.678449	3.991287	2.937469	4.229453	4.203033	1.958185	2.344683	2.636686	2.619689	3.393336	1.727459	2.440094	3.892887	3.681052	5.154275	4.910961	2.221764	1.644432	2.787828	3.214265	3.738409	3.49625	2.352986	2.817153	2.501279	1.856342	2.934407	4.348993	1.770745	4.624105	2.05713	2.94945	3.756366	3.128101	1.23353	5.285752	3.308201	3.639727	4.957854	0	7.650698	0
TCGA-C4-A0F6	1.68493150684932	1	4.2194628	2.7058055	3.4129084	2.519281	2.5809725	3.939865	3.325217	3.7777879	4.5514827	2.1324867	3.230443	3.1142844	2.5433645	2.9643981	2.1517754	1.8148597	2.6311423	4.4974918	4.7667115	3.8826847	1.7258543	1.590204	2.1670905	2.5422481	4.294352	4.3644833	2.3858392	2.0933602	2.0382859	2.1185274	2.203696	4.2397225	2.9319603	5.1136009	1.7829563	2.6966383	4.2459889	3.894652	5.7864672	6.9314843	2.1179075	2.1476721	2.3876966	0	9.7776479	0
TCGA-FD-A3B5	1.13150684931507	0	3.385886	2.294161	4.789217	2.221934	5.871352	4.213491	2.327612	3.430786	6.651712	3.482728	2.051565	1.996751	1.900804	2.253604	2.121593	1.724569	2.750606	3.192367	3.619302	1.93545	2.005156	2.653997	2.352282	1.985675	5.431589	4.067726	2.924756	2.848186	1.689347	2.801518	2.09198	4.247501	3.358889	4.739006	1.556486	5.119615	6.327225	5.50997	6.290262	4.100408	6.827072	5.745941	4.858822	0	10.294772	0
TCGA-4Z-AA80	1.74246575342466	1	3.7557263	1.8482413	2.3593011	1.6184907	4.2625687	2.4987035	2.7415713	3.1362577	4.3308234	1.7719468	1.5612115	1.8273452	1.6684603	1.6286268	1.6798369	2.0535669	2.0562004	3.0982716	3.9719629	1.4418097	1.8182398	1.8488943	1.5210062	2.1593069	4.7697395	3.9080332	3.3286341	2.7621394	1.8672877	1.8777472	1.8507483	2.2038536	4.2399291	5.9973691	3.8838815	2.666457	6.4791184	3.3923886	6.7532706	7.55064	1.6491452	5.7408189	1.2222006	0	2.8197024	0
TCGA-FD-A3B6	0.350684931506849	0	4.1276113	3.3048779	6.8570514	2.4333636	3.6486458	4.7543277	2.7091318	4.4620071	6.5050744	6.1827636	3.2993683	2.3134494	2.426542	2.4599916	3.6095861	2.0347099	2.3711234	3.3643125	3.0039333	2.0776937	1.6823365	2.4003932	1.7132641	2.913515	5.5841541	5.1530319	1.5187314	2.3650741	1.938532	3.2962724	3.1704051	1.562301	2.9612334	2.3314913	1.5564857	4.8379617	2.5661651	5.2627351	5.9733438	2.7064729	6.9558992	4.7125046	2.6463954	0	2.0182017	0
TCGA-4Z-AA87	1.4986301369863	0	3.021013	2.255642	2.738259	1.7618	2.066946	2.987266	2.039071	2.838517	2.730722	1.65855	1.859181	2.285815	2.140991	1.797593	1.921536	1.684775	3.942692	1.992948	2.77928	1.619163	1.650655	1.542885	1.6315	2.29673	1.639477	2.454923	2.632023	1.716014	1.71223	2.462154	1.733409	3.112094	1.506001	4.961037	1.830971	3.145043	3.913302	1.885636	5.413942	7.046211	1.752854	3.230965	1.649771	0	3.920462	0
TCGA-DK-A1A6	1.4986301369863	0	4.4526555	2.6446427	3.9129573	1.7878185	2.0940547	2.6785296	2.9282391	3.7268901	3.7930187	2.0690872	2.517741	2.0082858	1.7808239	1.9917166	2.8566095	2.0194293	1.7071957	2.6842528	3.8878629	1.8526214	1.6730147	1.4501389	1.9109008	2.2393076	2.8220378	2.82555	2.1364835	4.1674429	1.7154419	3.0462271	1.5839896	3.061178	1.8183842	4.4330094	1.5564857	2.4230629	4.3131848	3.6530958	6.1275174	6.4339927	1.3958973	6.132558	2.0198766	0	2.6559348	0
TCGA-DK-A1AD	2.47671232876712	1	4.0143839	2.5000673	3.4711779	2.3772085	3.1546797	3.3162152	2.8134983	3.3535365	3.7177432	2.0882647	1.940738	1.9442824	2.9037974	2.2661008	1.6897547	2.0797002	4.6230284	3.5512806	3.2039143	2.7867833	1.9515263	2.272247	2.539917	2.369071	4.2177222	3.0189055	2.9426496	1.8500358	2.0513594	2.4572869	3.677866	1.9724086	2.4394043	4.8066952	3.3205915	4.3783929	3.4981718	2.503767	5.7982056	5.2679109	1.8074878	5.0385138	1.922824	0	7.8561047	0
TCGA-FD-A5BS	0.613698630136986	0	5.0060123	3.072379	4.5659256	2.4697361	3.7307449	4.1343361	4.424103	4.4319352	3.8112963	3.4073744	2.0027874	2.8013956	3.1476015	2.5185618	2.2471228	3.2755954	4.1239875	3.5375381	4.7745484	2.6691073	1.7328528	1.6162946	2.5443205	2.9504848	2.7098327	2.8771977	2.4558426	1.9352417	2.6797301	3.6367509	2.3286411	2.5880618	2.2191888	1.948622	2.7807165	3.66833	3.9274428	2.4268988	2.8223623	3.0198487	2.8139285	1.9693215	2.4662777	0	2.75429	0
TCGA-2F-A9KW	5.16164383561644	1	5.4295065	3.6337085	4.4595352	2.1811388	2.5810412	4.2492192	3.8452194	5.7732364	5.3903301	2.3058258	3.9126714	2.4043129	3.5566483	1.7725844	2.7655467	3.0385593	4.1059261	4.1443481	5.3603984	2.2199998	3.5250019	1.6481119	2.5668469	4.3993662	5.0212005	4.7447576	3.0583682	5.0377044	1.7202683	4.0014968	2.0334972	1.7119278	1.8512041	5.3661306	1.9658402	4.0126361	2.7870523	2.9679862	6.5976017	6.8075343	1.9062391	1.0669193	1.934639	0	2.024363	0
TCGA-DK-AA6T	0.695890410958904	0	3.80465401	3.59290883	3.18321385	1.99057966	4.75623661	3.08599204	3.28678624	4.22584319	3.75425697	5.07830521	2.9137969	2.73112269	4.50036048	1.93699175	2.22508781	2.89194844	4.42845345	4.41118531	5.99006136	2.82792514	3.09589774	2.32040716	2.14832475	3.16891194	2.35843735	4.71137861	2.22980408	3.60894312	3.49646242	6.17391387	2.21023045	1.64967512	1.76970499	2.05242103	3.39146468	3.67809144	3.26191418	2.83499104	2.2182406	2.8950116	1.89327502	0.94381243	2.74120869	0	5.1883425	0
TCGA-4Z-AA84	1.57534246575342	0	5.0020809	3.208289	3.067009	1.9736213	3.0764578	3.001946	2.8144194	3.1502115	6.134573	1.7876789	2.1552778	2.2156622	2.1801648	1.9686949	1.8201214	2.1250902	2.0048371	2.3762601	4.2662888	1.8754961	1.7455631	1.5242463	1.943312	3.1045671	5.3491561	4.9523971	1.785853	2.6564618	2.7280353	3.5214495	1.541647	1.3377767	1.742263	3.855177	1.6040403	2.3577696	2.7722806	2.8622463	3.5862866	2.8285557	3.0898814	0.8744109	5.021681	0	3.9869038	0
TCGA-FJ-A3Z9	5.53424657534247	1	3.3147669	1.5426883	3.0524769	1.5934008	1.6461157	3.5239123	2.4680217	2.3796833	4.4545606	1.6088705	1.7612812	1.9892338	1.4324181	1.8663493	2.2292623	1.5926698	2.2952769	3.1453568	2.9899416	1.9503288	1.6457991	1.8511579	1.6967444	2.5370413	3.8232644	3.3647342	1.4944906	3.0624062	1.6073073	2.2340433	1.5452782	3.2697013	2.3130428	4.9259734	1.5775782	2.3054051	5.1473292	3.583743	5.8710618	5.4378565	3.3065859	5.4131745	3.4022685	0	7.2918425	0
TCGA-CU-A0YR	1.06301369863014	0	3.7955834	3.192641	4.6098665	2.0770734	2.8299708	3.209918	3.6812033	4.1758391	4.4154159	2.1901081	3.8229108	2.0247683	2.251587	3.0378561	3.3977653	2.2358011	1.5814354	2.9756299	4.7208695	1.5044059	1.8026799	1.6919492	2.1130983	2.8459202	4.1347337	3.7826594	2.0691043	4.339875	1.7696796	3.2628107	1.7195459	1.5474153	2.3211128	5.3885232	1.5836977	3.1858686	2.7165189	2.9447623	5.873339	5.8397873	2.7171645	4.0806506	3.7573478	0	3.968091	0
TCGA-FD-A3B3	6.52054794520548	1	6.1320168	4.1498537	5.1149329	3.464115	4.1807112	4.6536766	4.0772246	4.5140716	6.5878418	3.1004231	2.8071671	3.0659053	3.3482501	3.5415767	3.4477455	2.8457807	3.3281533	3.3659531	4.0651502	3.6479147	2.6464165	3.4200356	3.3575675	3.4834548	4.7001949	3.2068895	3.2840993	3.6511615	2.7359928	3.7143181	3.3285006	2.3420077	3.6229237	2.2375577	2.4220482	3.8586048	4.2631639	5.3665289	5.2103091	3.2912918	5.4602286	3.9670302	3.6705067	0	5.3961416	0
TCGA-FD-A43N	1.62465753424658	1	5.26746	2.705613	3.695516	2.301512	2.843723	3.744401	3.586327	4.272959	4.751931	2.286878	3.132781	3.229558	2.702886	2.704046	3.095204	2.365759	6.35985	4.230906	4.444727	2.863216	1.79529	1.772572	2.201713	3.508607	4.598609	3.168489	2.575652	4.198288	2.390212	2.119524	1.925362	3.683202	2.327458	4.804826	1.821544	2.987511	4.732499	3.544574	5.49063	5.568719	2.128708	3.723106	3.457749	0	9.445787	0
TCGA-BL-A13I	1.47945205479452	0	4.4226478	6.4674806	6.6897785	4.2986105	4.3894878	5.3103232	6.5133704	5.7166269	7.0430767	3.9433992	7.2070728	4.1117824	3.333237	4.2563397	4.305836	5.6588204	3.8660014	3.1516383	6.0034814	2.2056585	1.7533212	2.9853194	3.6098733	4.4200862	5.1711655	3.5675329	4.9519939	5.3124156	5.4059389	5.8257233	2.7321106	1.6926346	2.2094971	1.591736	1.8620204	4.5491469	2.2744606	6.2877369	0.7194156	4.7428961	3.9785789	1.0333694	3.746552	0	2.99917	0
TCGA-KQ-A41S	2.22465753424658	1	6.4520291	3.0936961	4.3761879	2.8114123	5.8166643	3.6209192	6.0478379	4.7667758	4.1766599	4.4794489	3.6847618	4.3878205	3.7445046	2.9795361	4.2424055	3.8074047	4.0797823	5.8318047	5.2631572	3.6985012	2.6307019	2.7081556	3.3582004	3.9501125	3.5255327	4.4841461	3.2437894	6.6313096	2.6845257	2.0531089	3.7018077	3.3649592	2.9841591	5.3209188	3.068979	4.1638999	3.9040701	3.7334622	2.7736934	3.2297978	2.8122435	1.615216	3.8731416	0	9.091995	0
TCGA-4Z-AA86	1.67123287671233	1	6.009273	3.999932	6.528908	3.157732	6.615097	4.447254	5.096208	4.328155	7.17703	2.896085	4.248958	2.928567	2.333736	3.456593	3.872466	2.50051	4.025415	2.902888	4.37612	3.860812	1.892152	5.369273	4.55506	2.922058	5.706437	3.562098	2.579667	4.806064	3.23614	4.697239	3.322511	3.47237	5.185052	1.54505	1.647091	4.589097	3.427023	6.184333	4.852442	3.601148	8.247042	4.868106	4.480912	0	4.926465	0
TCGA-E7-A5KF	1.07671232876712	0	3.3863398	1.5341679	2.7975087	1.5540779	1.183574	3.4114524	1.5149468	2.9359995	2.5001778	1.5534637	1.7634674	1.5938457	1.8826348	1.6622111	1.7128371	1.8626879	3.078103	1.9188579	3.0605541	2.5932771	1.645944	2.1981616	1.4619091	2.0154475	2.7824127	3.7021598	1.8360706	2.3468412	1.6466478	1.7184323	1.9212854	5.137053	1.4958655	5.8484125	1.6188339	4.0990797	6.3380157	4.3192367	6.1612994	5.963888	4.353358	6.5591413	2.7371336	0	6.3424423	0
TCGA-XF-AAN7	1.4958904109589	0	4.7902229	4.825374	5.4490668	4.4531669	7.9877658	5.924884	7.7967598	6.4392175	5.6558456	1.6753335	8.1444794	1.9732236	4.4681322	1.6635526	2.0177507	2.0565741	4.5468752	6.8861753	6.0159629	3.4207473	5.9094931	2.1750746	5.2950636	4.0512677	3.7979194	5.5550446	4.9296252	4.1778719	3.5310186	2.3824754	4.4829848	1.3004329	1.3766351	1.1524444	1.5564857	3.2690232	3.654093	6.0103494	3.0259161	3.5852837	3.0150232	2.6855585	1.0818997	0	1.5326396	0
TCGA-DK-AA6M	0.684931506849315	0	4.479978	2.828337	5.789064	2.307819	4.852421	3.784366	3.660351	4.333757	6.191445	2.008379	2.732406	2.879481	2.179464	1.959729	2.094949	2.130425	4.087519	3.863929	5.198331	2.661373	2.003422	3.305721	2.289222	3.329832	5.301962	4.022808	1.930883	5.521431	1.818042	3.488266	2.626001	1.536061	3.011698	2.361518	1.566709	3.038493	2.584676	6.013295	5.021185	3.71559	5.296193	3.985268	3.683164	0	5.361527	0
TCGA-CU-A3YL	3.21643835616438	1	3.7855731	2.5729106	3.4697689	1.8409092	2.1170031	3.6321924	3.1430009	4.8288464	4.2662064	2.520519	2.1381017	2.6284177	3.3319478	2.4684253	2.1213629	2.5826935	3.8319371	3.9747857	4.8114305	2.371651	1.7707693	1.8331577	2.6983885	4.6925098	3.155299	2.7194379	2.4461432	4.9603311	2.5120158	2.2747661	2.2833342	4.5224548	1.749771	4.8061792	1.8579819	3.4212176	4.5913674	3.0612724	5.4071104	6.1329872	1.7229866	5.4283149	4.2916074	0	10.2027415	0
TCGA-ZF-A9RD	1.76986301369863	1	4.9042938	2.8849672	4.9892219	1.9029058	4.1709401	4.2670119	2.5402463	5.2420003	7.621884	2.6824731	2.9825266	2.0902056	2.7686249	4.1779424	2.2302258	4.5040295	2.6080808	3.0569509	4.4904066	2.4245477	2.0598634	3.5827711	4.0463321	2.7278188	5.7649058	4.054197	1.7937006	3.0654046	2.5830563	4.0397976	2.9694606	3.2651627	3.8822325	4.2169703	2.1126239	4.2922256	4.1811695	4.9811553	5.1552627	3.313313	5.2690566	5.0563884	4.7453138	0	9.1764614	0
TCGA-C4-A0F0	2.75342465753425	1	4.0337574	3.623274	7.2177509	2.1385138	5.4862285	4.7139968	2.728722	5.8116702	8.8336951	2.257312	3.2613713	1.6027101	2.7114269	3.5535573	1.8673233	1.9458973	2.658549	2.307231	4.5081097	3.3520868	1.9361771	2.3218068	2.8535719	2.5143092	6.4469329	3.7434126	2.8522551	1.9782757	1.6924448	3.3650126	2.416284	1.5420618	3.6862104	1.1112512	1.5669263	6.2187388	2.7148034	6.4823475	0.8468062	2.477522	6.7469335	3.3914798	3.6301412	0	1.2115913	0
TCGA-FD-A3SR	1.47671232876712	0	5.2644172	3.9771093	5.0561763	3.6162994	5.0846819	4.9804463	4.2044979	4.5314142	4.9283075	3.2562246	2.8412275	3.1259177	3.8598248	3.1369483	2.137892	2.8361573	4.3823162	5.5137357	3.6496844	4.1713605	3.2382906	3.9376361	3.2202131	3.6923494	4.093407	3.9378164	3.3896533	3.6760117	2.0292618	3.4368278	4.0677356	2.979992	3.458685	5.9066354	2.9118824	4.3468405	3.8315612	3.3488892	6.0167395	6.5884957	3.0261687	2.3827926	3.0685511	0	3.2410521	0
TCGA-DK-A6B5	8.72054794520548	1	4.761763	2.358865	4.318217	1.931984	2.608643	3.343428	3.075973	3.030505	5.37795	1.769227	2.31647	2.206642	2.217198	4.006469	1.766601	2.660268	3.450555	2.792728	3.401861	2.28159	1.63965	1.609212	2.112087	2.943013	5.506701	3.857494	2.644897	3.621584	1.652371	2.858477	1.761966	5.077945	1.794299	4.037323	1.572707	2.755786	5.763263	4.18926	6.232689	6.101562	4.305031	4.489406	5.049773	0	8.941272	0
TCGA-HQ-A5ND	2.87123287671233	1	4.633357	2.782821	4.680181	2.091806	2.127972	3.884636	1.774566	3.39172	7.415171	2.28785	1.870551	2.082396	1.888559	1.833217	1.766892	1.734634	3.402014	5.770697	3.301251	4.060092	1.68043	3.917242	3.668955	2.184742	6.132092	1.954061	2.568849	2.7325	2.031137	2.278904	4.937942	4.238462	5.080757	4.386316	1.635618	3.275104	7.03182	4.8613	6.079486	3.811314	5.284187	5.912844	3.855919	0	11.313291	0
TCGA-DK-AA76	2.36712328767123	1	2.7206029	1.9763979	2.3710522	1.5640708	2.6936383	2.4681365	2.4904895	3.5323174	3.3192773	2.6565153	1.9386558	2.0578588	2.0105087	1.7133399	1.923951	1.9750412	3.5937771	3.8703891	3.7886182	1.6369775	1.7712026	1.6973025	2.2082499	3.0328585	3.38015	3.5073873	4.1597697	3.5965026	2.1217513	2.381095	1.8597897	4.4278933	3.9815783	6.0230736	1.6761936	2.1101351	3.1347221	3.0923411	6.3597047	6.729617	4.2036984	5.6726781	3.4996811	0	4.5967503	0
TCGA-CF-A47V	1.30684931506849	0	3.6121874	2.5640215	3.4749202	1.6469995	3.0432814	3.292489	3.1337031	4.9612963	3.7959945	2.1070969	2.4575604	2.0001271	2.6920227	1.6999031	1.7870477	2.4622969	3.0453537	4.1086741	5.0458257	1.5348818	1.7473934	2.1911661	1.9353638	3.628529	3.1227177	3.4414486	2.5354371	4.2652906	1.732393	2.4205863	1.5561196	4.6425506	1.985773	3.5636096	1.6334866	3.301738	3.9306125	5.0103495	4.8823192	4.3190124	3.5180121	3.5393085	2.3030754	0	5.4929899	0
TCGA-E7-A3Y1	3.75342465753425	1	3.4249563	2.3386005	2.7827146	1.7253783	2.8747979	2.9026803	2.3464601	4.2367288	3.856747	2.2373814	3.180743	2.286509	3.1062733	1.8658684	1.8989195	2.2750953	3.6775944	3.6166507	4.0429226	1.9648611	1.8249295	1.8778351	1.7611614	3.9655877	2.8931279	2.7063453	2.7159899	3.2677236	3.3806958	1.9433642	1.714565	3.5804035	2.7328863	3.8865766	2.5127399	2.7172752	3.9952932	3.950664	3.8828014	4.0605055	2.6499114	6.3288165	2.0208966	0	10.6743135	0
TCGA-ZF-AA53	2.24383561643836	1	3.5366648	3.1579978	5.230412	2.9470522	7.4951189	4.6720414	3.8060028	4.6753754	6.0022881	1.8999569	3.1823135	2.9918072	2.0908675	2.5793999	2.0171102	1.8341429	2.8945587	2.8112651	4.7394834	3.4753808	1.716359	4.4124647	2.4773296	2.4246671	4.722764	4.2677652	1.9340505	2.616773	1.6073073	3.0724601	1.9616129	1.6195511	5.1432082	1.5886809	1.5739666	4.8038182	4.671206	6.4187476	4.8551449	3.8608794	5.817316	4.3461625	1.9552881	0	6.4254347	0
TCGA-ZF-A9R7	1.01917808219178	0	3.863141	2.437848	4.238636	1.731379	1.644407	3.307467	2.658431	3.568887	3.658217	2.050626	1.828324	2.885161	2.716364	2.111962	1.747482	1.893964	2.764703	3.46095	3.389399	2.547525	1.6987	2.663866	2.149546	3.690035	2.989958	2.401499	2.005283	3.588616	1.923757	4.120809	2.474353	5.318552	2.538691	4.306791	1.598566	2.473431	4.199224	3.67243	5.915253	5.417233	3.486906	6.384188	4.173454	0	3.746005	0
TCGA-GV-A40G	1.64109589041096	1	3.0895452	2.0853486	2.862547	1.6450558	2.0819854	3.1219121	1.5373768	4.9215885	3.9670501	1.8483557	2.0599826	2.0526285	2.4380921	1.6797468	1.8965787	1.8291087	2.4393936	2.9048176	4.126004	2.5309669	1.6672282	2.4443445	2.352081	3.6931333	3.3673946	2.8786383	2.3806225	3.9469813	1.7812179	3.4885149	1.54757	3.1858334	1.4069522	4.7361489	1.5967223	2.5042366	3.8351732	2.0861157	5.7094906	5.0387847	1.6133288	2.1937064	3.3581019	0	4.9232308	0
TCGA-4Z-AA7M	0.695890410958904	0	4.038824	2.3746566	3.0491	2.2212066	2.4529256	3.9112451	3.2573997	3.6614315	3.0347561	2.1812151	2.3621246	2.9776202	2.3604946	2.2338322	1.6622388	1.8559231	5.2294365	2.5435097	3.5050333	2.5629832	1.6834588	1.9671307	2.1794365	2.6002623	3.3303353	2.7093552	2.7957427	1.8082413	1.9798624	3.5389472	1.8859393	3.6260736	2.0863934	4.1931198	3.1946337	5.4466122	6.0758487	3.914489	5.4429476	5.6826414	1.9913446	4.5569346	3.4206647	0	10.9458695	0
TCGA-BT-A2LD	1.43013698630137	0	6.1763482	2.3822986	3.7640898	1.8886852	3.434127	4.4728326	2.7956078	3.8100804	6.9583648	2.0412591	1.8202566	2.2506985	2.6227207	2.0653413	1.8426565	2.6324739	4.0549007	5.7371777	3.1485162	4.1486327	2.0833741	2.3091221	3.5421013	2.7554454	5.922213	4.5269505	2.0848048	3.5875231	5.2085457	1.8339184	1.939174	2.3197681	2.600276	1.244987	2.7130188	2.4447568	4.0867473	5.2233213	6.2581061	4.9376534	2.9852578	1.9220649	2.3721997	0	1.7316029	0
TCGA-4Z-AA82	2.48219178082192	1	6.426732	3.253338	4.979331	2.602414	5.188761	4.769352	3.291398	3.694118	5.82078	2.384462	2.13224	2.675921	2.437652	2.541104	3.0448	2.862152	2.32086	3.233835	4.417738	3.76807	1.906675	3.313561	3.925167	2.530052	5.297183	3.216416	1.771149	3.676751	3.643812	2.647918	3.99206	2.580324	4.825982	3.91633	1.720162	4.25374	4.365578	5.078849	5.193383	3.543937	4.903446	3.356144	4.261873	0	8.685326	0
TCGA-FD-A62P	1.01369863013699	0	4.815412	3.302053	4.311734	2.697763	4.266541	4.12357	3.890964	5.691074	4.955084	2.781442	3.056188	2.399222	3.10617	3.004503	1.972925	3.015582	5.169396	3.542771	3.815803	3.564148	2.05028	4.100438	2.708644	3.458331	4.043868	4.492295	2.719367	3.280884	3.362589	2.973245	2.426823	3.50598	3.020857	2.500705	2.205163	3.58571	3.412679	3.828848	5.482574	5.181306	2.592903	1.476128	4.441516	0	10.9448	0
TCGA-DK-AA6U	0.178082191780822	0	2.7050364	1.8176511	3.740169	2.0179297	3.5312505	3.551032	3.286858	3.6362219	3.9824906	1.9716211	2.0029585	2.3178146	2.2848114	1.8189774	1.8441636	2.5508603	4.4531682	3.4900085	3.1365418	2.3936842	1.7597523	1.7936188	2.2208144	3.1331672	3.5531081	2.7323261	2.3758794	3.8928973	2.215622	3.1057456	1.9815755	2.7281673	2.3757448	5.620827	2.9172928	1.7781609	3.8966679	3.1721579	5.7884959	5.7553377	2.8395084	5.2747774	4.3792963	0	6.9295354	0
TCGA-FD-A3N6	13.8109589041096	1	2.5426617	2.4623076	3.1619916	1.7936144	4.4938778	3.0839481	1.7839651	3.0180916	4.7139054	1.5049987	1.9463647	2.3077477	1.7337195	1.9348783	2.1656819	2.3206765	1.5396915	2.758852	2.7464939	1.7183633	1.6468264	1.5614188	1.5728347	2.2684105	3.946948	3.2516646	1.3847563	2.2610367	1.6478935	1.9995781	1.7684806	4.0414342	1.668519	4.8395166	1.5564857	1.8271138	6.3002351	6.2820964	4.9912471	4.9085301	5.5830181	6.2327697	2.4250003	0	1.4703638	0
TCGA-2F-A9KR	1.46849315068493	0	3.93931	2.345017	3.299146	2.043739	2.974819	3.378083	3.149588	3.822352	3.777389	3.085073	1.846294	2.960867	2.286339	3.007936	1.977152	1.942796	2.6311	4.460098	4.06908	2.741117	1.810585	2.490497	3.251825	3.157166	3.794954	2.560428	2.997716	3.776637	2.603607	1.94022	2.905451	5.194197	3.192457	4.646215	2.826355	5.058769	5.786887	4.305237	5.701836	5.467564	3.828565	7.342145	3.233417	0	9.603956	0
TCGA-CF-A3MF	4.39452054794521	1	1.9759086	1.4880364	2.167274	1.5505564	0.9547555	2.0913627	1.3063257	2.689568	1.84633	1.4293039	1.8041481	1.789743	1.5311206	1.6244927	1.6082143	1.7699136	2.5729365	2.2518662	3.2199476	1.2286317	1.6877873	1.5261627	1.3816819	2.2687363	1.7565007	1.5386619	1.5379563	2.7290307	2.0384736	1.6298554	1.3529674	3.3995073	1.3587525	2.0816954	1.5621915	1.7518815	1.8011827	1.5950852	3.1917375	2.7605614	1.5095094	0.9795871	1.9125589	0	3.9330837	0
TCGA-CU-A3KJ	0.268493150684932	0	3.4175507	2.4897202	3.7303053	1.7978692	4.9134769	3.7995127	2.8178852	3.1901934	3.6441097	1.9872672	2.0749176	2.0358983	2.2595189	4.6123486	2.6451971	1.7052087	1.3246727	2.5578043	2.2270938	1.4883714	4.5767338	2.2438022	1.7311867	1.9694282	4.6113307	2.3112917	1.5848897	2.4171343	1.8540741	3.1070737	2.5921649	4.2691179	2.1698799	4.1012009	1.5564857	2.0649287	5.1453348	5.8316929	4.7507683	4.1570907	1.6100315	5.599354	5.6340578	0	1.9087946	0
TCGA-FD-A6TC	2.95068493150685	1	5.84998	3.299948	5.186013	3.53263	4.556759	4.96664	4.518617	4.458742	5.046373	3.146711	3.43926	3.498502	3.08025	3.352766	2.212032	2.308228	5.272287	3.184132	3.505655	4.178202	2.022206	2.807346	4.849161	3.057467	4.687019	2.789205	2.994362	3.727596	2.465845	2.820296	2.854839	2.952224	3.206641	3.660203	1.61049	4.419163	5.3905	4.429976	7.125619	5.655429	1.730085	5.280821	3.203231	0	4.044583	0
TCGA-XF-A8HB	1.58356164383562	0	2.9770473	1.6486954	3.6973763	1.6330941	1.3476282	4.0993667	1.4861786	3.3738224	4.1295721	3.7249391	1.9145209	1.6915078	2.1428847	1.6591635	1.5939648	1.6783882	2.460358	3.2311032	5.5081284	3.2636728	1.6289588	1.7441683	4.7751864	2.8934898	3.9916397	3.7421505	4.2799072	3.3274522	2.021461	1.8032573	4.9678644	3.7186116	4.3636915	3.681287	1.7146515	1.8309305	4.5656631	4.6746396	5.091945	5.8859192	4.2125734	0.9245335	4.0187403	0	9.7035961	0
TCGA-XF-AAN1	1.16438356164384	0	3.067291	2.462054	3.636849	1.69627	3.145561	3.44227	2.242695	4.413657	3.901045	1.991229	2.326148	2.096267	2.371172	1.661661	1.696082	1.738491	2.897658	3.351304	4.444047	2.464872	1.637761	1.963467	1.989883	3.565182	2.868063	3.065573	2.113806	4.552243	2.933942	2.743538	1.490252	4.457941	2.726361	3.892779	1.729928	2.405245	5.500207	3.309766	5.613867	6.15164	2.602737	5.93273	3.659334	0	10.447143	0
TCGA-FJ-A871	1.96986301369863	1	3.5592076	3.2613248	6.628874	1.9194727	6.2327188	6.4031551	3.047197	6.2560075	6.3462421	2.1005502	6.7691482	7.2250046	4.1714854	5.8991519	2.1018625	5.538112	4.6018694	5.2080027	4.9420969	2.3736512	1.869804	5.7661556	2.3886592	2.2568744	3.8909661	2.4443665	1.4322182	6.2593903	1.6790896	4.5601722	3.3744811	1.7681532	1.7721014	1.7271045	1.6266702	3.7269372	6.0142879	5.5134774	1.9600288	2.2216999	1.8020607	4.2029985	2.8695656	0	6.3115668	0
TCGA-UY-A9PA	0.353424657534247	0	3.6125291	2.265396	5.2538212	1.6635002	5.3316124	2.7620804	3.5376094	3.0679045	5.2931502	1.6078464	2.2484561	1.7902218	1.94852	3.2936693	3.088132	1.7087241	3.9685486	2.062208	3.1552439	3.6683625	1.6762635	2.9085314	2.8721829	2.4191234	5.1399007	3.8271098	2.8509969	2.8387269	1.7166109	2.9729508	2.5500394	3.0106484	3.9092965	5.5127581	1.5767175	2.9940052	3.7169183	5.5386633	6.0663453	3.8397846	5.9403895	2.9331937	5.617573	0	10.3961606	0
TCGA-E7-A4IJ	1.33150684931507	0	2.818793	2.206976	3.162303	1.672638	3.173466	3.469687	2.869661	4.451345	4.021423	1.587455	2.905432	1.81865	2.223281	1.755958	1.826366	1.982761	2.721941	3.460238	4.389524	2.249682	1.690189	1.859549	1.691582	3.013269	3.348929	2.948399	2.252708	3.014994	1.72947	2.353387	1.737684	3.604285	1.605548	5.071244	1.854706	3.205706	3.749328	2.18843	5.669853	4.405386	3.031658	4.571589	2.621559	0	7.563434	0
TCGA-XF-AAMZ	4.82465753424658	1	4.164598	2.440613	3.161305	1.896096	3.212138	3.783543	3.455664	4.340769	3.627282	2.791046	2.778516	2.225932	2.870506	2.328589	2.08082	2.781501	3.629893	3.52327	4.241762	2.215798	1.88762	1.919771	2.345721	3.379853	2.346242	2.696085	2.272516	3.930079	4.15786	3.136254	2.094284	3.44041	1.768146	5.213649	3.005001	2.358084	4.720957	2.050141	5.863902	6.908997	1.8919	5.110509	4.039526	0	1.773711	0
TCGA-XF-AAMR	1.27671232876712	0	5.926591	4.472578	5.538081	4.110985	6.090699	6.58322	4.572925	5.905566	6.382239	4.384419	3.277111	3.85892	4.517224	3.519987	2.012528	4.045004	5.793013	4.49219	5.765582	5.381486	3.82511	6.321295	5.055001	4.359415	5.016394	5.212803	5.005521	4.697341	6.363477	2.759551	4.362262	3.694895	5.638969	4.112722	4.969846	5.094859	3.986356	5.721295	6.358491	5.485525	4.341611	4.656286	2.755419	0	7.821246	0
TCGA-BT-A42E	1.48493150684931	0	3.5455286	2.8307627	4.6043092	1.8779231	3.7854974	4.4181836	1.5123098	3.3977675	6.5325771	1.7269345	1.6931175	1.9519063	2.077325	2.8212076	2.0884862	1.689109	1.7903036	1.7298056	3.8757873	1.5081307	1.6431085	3.2656666	1.751622	2.5895401	4.9065086	4.0132435	1.7138136	2.2989698	1.9205048	3.3321293	2.3351219	3.2792759	2.8928105	3.2555712	1.5564857	3.1051365	3.2527844	4.4793811	4.6989337	4.9779902	4.9876822	0.8492561	3.4681966	0	5.4531714	0
TCGA-K4-A6FZ	7.74794520547945	1	4.1021897	2.8088523	5.441887	2.3267905	6.027524	3.4614378	3.2119494	4.4920119	5.8495149	2.3367456	3.9903632	2.0963693	2.6718993	2.1999734	3.2520831	2.0793848	2.6587993	2.9178748	3.3920078	3.6272866	1.8127453	4.4855083	3.3454228	3.1301245	5.2000285	4.0961893	3.0085396	3.396029	2.5176772	2.7980821	3.9780253	3.6183082	4.2731469	4.8619343	1.609811	2.5556618	4.3874027	5.308181	5.5750208	3.2155951	6.232105	3.7044356	5.7375176	0	9.6572483	0
TCGA-DK-A1AF	0.715068493150685	0	6.534984	4.834373	5.555701	4.342714	5.620169	4.8835	6.333365	7.261678	6.387372	4.211108	4.128858	4.673397	5.055892	4.584173	5.452863	5.119853	4.899528	5.654574	5.666168	4.744335	3.274118	2.992519	3.776995	5.303619	4.776363	4.432752	3.705433	6.219905	5.419754	2.822101	3.381608	2.529873	3.852934	5.490092	3.329368	4.787901	3.528326	4.391615	5.888124	4.165416	5.020351	4.46436	6.312928	0	9.103691	0
TCGA-FD-A6TB	0.0356164383561644	0	5.1963468	3.8324576	5.2394192	3.2375092	5.7789787	4.6053537	4.4245015	5.0376876	4.7582823	2.9827439	3.4423408	3.5448277	3.822235	3.2115443	2.6563096	3.899285	5.9510445	3.925223	5.3854253	3.6044671	2.5326681	2.875375	3.9213876	4.2338702	3.6116184	3.9157451	3.6211725	3.0187464	4.5769361	4.290533	3.266373	2.3885116	4.0975463	4.0096706	4.7994712	4.0706272	3.2490446	4.004833	5.6121669	6.4420236	4.3358489	4.685556	4.2127735	0	2.3313226	0
TCGA-GU-AATO	0.175342465753425	0	4.123709	2.364751	4.171415	2.338922	4.191301	3.999472	3.940322	3.938278	3.077865	2.13391	2.061774	2.080517	2.71625	1.912292	1.59158	2.126463	3.850069	3.254476	3.806981	3.178165	1.776336	2.142175	2.440003	3.269787	2.040721	3.399776	2.028835	1.889917	1.724139	2.66405	2.466528	3.418375	2.072629	3.025433	1.784262	2.634193	5.53606	2.165933	6.305063	5.426122	3.32387	3.216395	2.735455	0	2.561819	0
TCGA-BT-A20U	1.32602739726027	0	4.8002974	2.7201524	4.3825028	2.7624063	2.8719841	3.9442568	3.6391971	3.9058737	4.2538404	4.0423498	1.9581555	3.1809354	2.5798636	4.1567673	2.274645	2.0666032	2.8633698	3.466916	3.7047482	3.1261149	1.6848545	1.6911808	2.8476216	2.6917132	4.5319478	2.9959588	2.5869966	2.5603392	1.7325563	2.1281261	2.0972735	4.2557829	3.2949954	4.2761701	1.62486	2.9208296	5.2221434	3.8232085	5.1811542	6.027188	4.5028875	6.3367525	5.2901078	0	9.2891706	0
TCGA-DK-A1AA	1.54794520547945	0	2.9051598	2.5002576	3.4361142	1.7328427	2.6239023	4.1858315	2.3781628	4.001819	4.6753324	1.879069	1.7411617	1.7953434	2.7167089	1.6772458	1.8695498	1.705493	2.2059453	3.3597063	3.8457574	4.0135914	1.6473096	2.9233849	2.4921353	2.9017729	4.7729411	2.8137674	3.393517	2.8042595	2.2048379	2.1075668	1.9901368	4.6894523	3.1106043	5.4299661	1.6194867	2.2551954	4.9805061	5.4281877	5.8503696	4.9833293	4.6935645	7.1546829	5.5692391	0	11.1979104	0
TCGA-GV-A3JW	0.208219178082192	0	4.4777492	2.1731346	3.2278634	1.8111367	3.4054284	3.8138576	3.2588907	3.4786573	4.230366	2.5712994	1.8223881	2.8709913	2.3249014	2.955482	2.1029743	2.1124633	2.9343831	3.9419437	4.2396037	2.4170443	1.8884624	1.851685	2.2840735	3.0546024	3.7783364	3.0326275	1.8733661	3.4931844	1.7029019	3.036555	2.8295963	3.9357736	2.2425623	6.0977888	2.8311493	6.5384907	5.0584274	3.4989184	6.1886662	5.8489608	1.7838255	5.3693116	3.5276136	0	7.0581573	0
TCGA-FD-A5BZ	6.44383561643836	1	6.164496	3.889797	5.654603	4.051515	5.373092	5.542207	5.506229	5.219148	6.017813	4.175858	2.195123	4.584878	3.713929	3.94679	2.659989	3.150633	5.044443	4.610973	4.922741	3.992507	2.037716	3.47332	4.371596	3.850194	4.691345	3.463733	4.034084	4.537716	3.583806	3.543957	2.933226	3.476887	3.95673	4.002404	4.741127	4.630084	5.677149	4.819499	5.544999	5.854548	3.23057	4.809872	2.900146	0	8.36175	0
TCGA-ZF-A9R9	0.186301369863014	0	5.2533297	2.9112888	4.5974094	2.8958387	3.7482569	4.6916054	4.0915573	3.7077473	3.8220895	2.7428683	2.0722513	3.2774691	3.1424327	2.3862089	1.6923321	2.3310219	5.494484	5.1699114	4.6501316	3.4303859	2.1691508	2.3911923	3.1125384	2.8795906	3.4960763	2.4759818	2.6861377	2.4777891	1.6597412	2.1954761	2.9832403	1.9656142	3.1893838	3.9143565	2.2512467	3.6867201	4.3185352	2.7563675	4.7446894	3.4542444	1.665519	0.827638	2.1006959	0	1.5112205	0
TCGA-G2-AA3F	1.27671232876712	0	3.3123295	2.1788749	3.2194625	1.7010843	1.766167	2.9607124	2.7462133	3.1498991	3.1531926	1.8040782	2.1253793	2.6726943	1.7686231	2.9287926	1.8776841	1.9326769	3.6652498	3.3129142	3.3790245	1.8324926	1.7756717	1.8302132	2.1992663	2.6310976	3.1008073	2.1300043	1.7057881	4.4878989	1.6073073	1.973266	1.5713451	3.8539591	1.7060202	5.5911832	1.6614457	3.3290661	3.9891202	2.3285962	6.1052086	6.1480611	1.5048145	4.2036602	1.9853933	0	4.2755016	0
TCGA-ZF-AA5H	1.74794520547945	1	4.3893856	3.2090175	7.4806051	3.2083846	6.8029535	4.6272465	3.6443425	3.5334352	8.5420485	1.8263866	2.6783525	2.0834437	2.4824505	2.0648803	3.3027366	1.8456012	2.1084138	2.9878507	3.1247032	4.8075533	1.8214314	4.9862636	2.6897125	2.2987484	7.5483781	4.1752453	1.8569965	2.9475318	1.7888394	3.8003972	4.7085922	1.3614957	2.2533088	1.5381769	1.5712962	3.038426	5.0619561	6.9262664	6.2206132	2.2480168	8.1124714	0.9025178	1.2997767	0	2.6473035	0
TCGA-XF-A8HD	2.9972602739726	1	4.8150317	2.734599	4.1168613	2.2362417	2.8804675	4.1818827	3.8206514	6.1387445	5.7366285	2.1397443	1.5825064	2.7598829	2.3182593	2.0817312	2.2334185	2.0498687	1.7864516	4.2913963	4.4455185	6.1783117	1.7622488	1.5871752	2.4323991	4.012662	5.5507782	2.5976935	2.5084881	4.2568414	1.6929632	3.199731	2.9663605	1.4673917	3.8403674	4.1495478	1.592831	2.4535312	3.2104776	3.7915245	5.1549485	1.6503066	6.4789574	0.9067224	3.1366128	0	5.8722405	0
TCGA-FD-A6TH	4.44109589041096	1	6.860645	2.8317218	4.6655703	2.6676478	5.0153388	4.0575063	3.3775481	4.4405674	7.1316869	2.2162023	2.8843748	2.6712409	3.0272465	3.3149772	1.8141843	2.5557792	3.8417264	5.0896171	4.1378309	4.7680297	1.8320823	2.6382429	2.6590639	3.2933754	6.0701685	6.1466932	1.9853084	2.8808457	4.4519077	2.3236156	1.8343073	1.4928338	2.4423014	1.4841202	5.0454401	3.3946175	3.4846518	5.0808292	6.5404215	6.2582071	5.5146271	0.9626548	2.0051183	0	1.255679	0
TCGA-4Z-AA7O	1.49041095890411	0	3.189058	2.39782	4.41747	1.981924	2.082515	3.668444	3.507313	3.855183	5.530965	2.256561	1.964872	1.979263	2.493106	1.746026	1.991504	1.866484	2.496223	4.61286	4.100618	4.473878	1.838621	3.877869	2.917171	2.865106	5.358956	2.328313	2.145586	3.529523	1.632183	2.28989	4.668562	4.43167	2.099713	4.817123	1.617408	5.023615	4.908622	5.358479	5.842903	5.301072	3.485811	6.153066	3.151069	0	10.002155	0
TCGA-DK-A6B6	1.01369863013699	0	2.9114102	2.1609335	2.2452834	1.6493175	1.6032511	1.5555946	2.9108831	2.6401814	2.6216936	1.7040956	1.7507765	1.7191467	2.1313742	1.6800238	1.8521787	2.1533229	2.4483115	2.5300611	2.729197	1.5034078	1.6449686	2.0489052	2.2753696	2.3765055	3.0471513	2.8206118	1.672411	2.0693281	2.5346334	3.1967277	2.0891309	3.3158506	1.3582039	5.3767628	2.1405496	1.9829381	4.116633	3.1074123	5.6907933	5.9307903	2.7162089	5.9938302	1.5456307	0	5.4536119	0
TCGA-E7-A6MF	0.578082191780822	0	3.0734463	2.0753279	5.1326346	1.8268959	2.6568449	3.3675807	3.2905202	3.4853034	4.2776425	2.8406948	2.5441693	5.7152405	2.710292	1.8036554	2.1045499	2.4975662	2.6435942	2.9589593	4.3628376	3.5659778	1.7112501	3.9758662	6.0110181	2.9769057	4.5997961	2.7635686	3.4655688	3.7688511	2.0193867	2.0744135	1.886486	3.3289309	5.2694366	5.3500412	1.6210171	5.2223822	4.3646779	4.8183946	6.0073142	5.2496039	4.7957164	1.1575806	4.6440606	0	11.0603609	0
TCGA-DK-AA6W	1.04931506849315	0	3.2734226	2.5549114	3.7010087	1.8260459	2.7795782	3.0700412	4.1516662	3.2280405	5.910124	3.8662354	2.3112669	6.091791	3.0027461	2.2247615	1.7812905	2.6271846	1.7669973	5.1340013	3.8713048	2.1468439	1.7571841	1.9589533	4.2962222	2.8754179	4.4225698	3.0170348	2.4564204	3.1245082	2.1071778	4.2466253	3.2791739	3.2725106	3.0708346	4.8619899	1.6457767	2.8920243	5.7888025	2.4022833	5.190789	5.068584	2.7570528	1.252185	1.6520154	0	5.6757798	0
TCGA-GC-A3BM	1.03835616438356	0	2.940683	2.4031277	3.4937031	1.7250561	1.9801398	3.2788361	2.5834668	3.7856001	4.4271493	1.9968658	2.0632619	2.1005483	2.3008202	1.7593621	1.9038113	2.0946509	2.27363	4.9623232	3.8040134	3.1009785	1.7768268	2.6925326	3.7281494	3.0191079	4.7752193	2.8478218	2.6904072	3.6919873	2.9233073	2.2820456	3.6966328	4.044744	2.4652858	4.9174837	1.6542631	3.9258055	5.5071636	5.0978086	6.0055198	4.3418323	2.9858327	7.4421791	4.3351937	0	11.3173962	0
TCGA-GU-A42P	0.805479452054795	0	2.8848666	2.277559	2.5979923	3.5897077	2.668749	3.025592	2.146798	3.9343924	6.2552307	1.7582113	2.1275731	2.0983441	2.3630935	1.6839838	1.832878	1.9336542	2.1420892	4.2210671	3.6709874	2.4388678	2.0600338	2.3632559	3.5959511	3.3121426	5.21429	2.9143067	3.6656798	3.880975	2.4345279	1.8341264	2.1790815	4.7866845	1.4527257	4.2286277	2.2720112	6.4329407	6.2372175	1.6802608	5.5512181	5.7147703	1.8406185	3.9338692	1.6570222	0	4.3644098	0
TCGA-GV-A3QI	0.90958904109589	0	3.4377387	2.4077843	2.9528726	2.5330083	4.1822223	4.211171	2.0140816	4.3477396	4.4556179	3.0217651	2.8356661	1.8809858	2.2901726	1.8249496	1.7748135	4.460324	2.2735682	4.4033326	4.4334987	1.895214	1.8844128	1.7647882	2.878616	2.9496457	4.3610263	4.8504639	2.2617156	4.4018104	1.7146879	2.1570118	4.2609537	5.2578906	4.669971	5.3512416	1.6176349	2.1286643	5.3352388	2.4270633	6.5876781	5.5210192	5.6420121	6.8735872	4.0179549	0	2.0886152	0
TCGA-XF-A9T3	4.67945205479452	1	5.9604962	3.652741	7.4670433	3.9075345	5.955482	5.6451097	4.3944503	5.4417289	8.2503409	3.3634979	4.0077924	3.6978997	3.8074899	3.5229389	2.528649	3.4225773	4.7404287	4.9237342	5.0096826	5.5097505	2.6092332	3.3076839	3.8307535	4.5039252	6.9797106	5.1063203	3.7375115	2.995109	4.4380345	3.07575	4.6665289	1.4712032	3.1641489	2.6260791	4.914798	4.1933866	3.2988829	4.7329077	5.4828553	3.3452354	6.5137095	0.8572194	4.2198732	0	3.8674096	0
TCGA-E7-A8O7	6.33424657534247	1	3.906877	2.3670108	4.4077677	1.7145355	3.9714994	3.2622748	4.1874759	3.437379	3.5487691	2.9219205	2.0831969	2.2128313	2.170933	1.9559362	2.2143546	2.449379	2.3677697	4.0312318	4.6020404	2.8201365	1.943385	2.6099764	2.614094	2.6984469	3.4192304	3.7539103	1.9387186	4.0382135	3.4442528	2.9231553	1.8819142	4.4259672	1.7742154	5.3771535	1.6227525	4.1245803	4.5646707	3.6057585	6.062155	5.412179	4.4235899	4.4813768	4.2921216	0	8.2169373	0
TCGA-DK-AA77	1.06575342465753	0	3.1591919	2.4863935	3.4232191	1.6912514	3.2424075	3.2664565	2.282396	3.6108028	3.5695798	1.8262412	1.8194303	1.8069724	2.3248251	1.6370321	2.0654239	1.7944053	2.6959726	5.7385763	3.4366758	2.0405251	1.7119108	1.7878845	2.4045977	2.8027589	4.1858496	2.2874752	2.3745312	3.628931	1.7406998	2.9030511	3.3206881	5.2445046	3.6381222	5.344123	1.7266498	2.7014538	5.7952326	4.2636379	6.2963245	4.9888866	3.3668936	5.7801294	4.1659883	0	10.3342438	0
TCGA-XF-AAML	1.56712328767123	0	4.2997323	1.8371458	2.5506318	1.614268	1.8447563	3.2068317	1.9632094	2.5623721	2.2106129	1.6511178	1.5882136	1.6653546	1.5977688	3.569204	1.6702577	1.7746358	3.2872019	1.9171157	2.4749037	3.587819	1.6599949	2.36314	1.8128196	2.2883451	2.4499357	2.0154718	1.4633614	2.9125059	1.7777001	2.7040454	2.2937746	2.9909495	1.7474721	5.4966299	1.5990934	1.557583	6.6994531	2.1608882	5.5945465	5.2240588	2.5098192	3.2677619	5.1980427	0	6.9193329	0
TCGA-2F-A9KQ	0.635616438356164	0	3.4990724	2.506624	3.3089461	1.6785744	2.0606879	3.4163451	3.2444798	3.9822133	3.7947726	2.0603916	2.0147175	2.0203472	2.2805605	1.6607482	2.3102643	1.9062594	2.5666394	3.2352449	5.0142349	2.9003144	1.73123	1.9811823	4.3138027	2.9138138	3.4048638	2.4361699	1.8727478	4.815682	2.237633	1.9755862	2.004881	4.6354807	3.5603802	5.7151856	1.6275333	2.5388358	5.2049505	3.0428505	6.2959766	5.6024636	2.3504842	6.4258827	6.4867657	0	4.9169295	0
TCGA-CF-A3MH	6.38356164383562	1	2.1451871	1.8898718	3.5699381	1.5561644	1.4297907	2.786658	1.6134611	3.1241283	3.3321157	1.5011084	1.6493485	1.6661074	1.736474	1.5990739	1.697731	1.8193575	2.6440496	4.1178408	4.4931852	3.3702636	1.6187806	1.8677533	4.2924879	2.221416	3.593583	2.3693299	2.1740875	3.858541	2.0048069	1.6541675	3.8213036	4.4989187	3.2730671	3.8268486	1.5660644	2.4917728	5.5490541	4.0650458	5.687033	5.2229231	3.781656	3.4162813	3.6557679	0	10.1028268	0
TCGA-XF-A8HC	1.17260273972603	0	3.0472149	1.6694193	2.3826169	1.5780148	1.6909544	3.1878966	2.3483649	3.3873319	2.6076423	1.8240564	1.8271335	1.95827	1.7851357	1.6305177	1.8023949	2.008831	3.2187606	2.2105335	3.5760094	3.173534	1.6467168	1.7074637	2.8221142	2.849115	1.7026481	3.3607293	1.7386728	3.1240745	1.9773117	2.023945	1.4157166	4.4745007	1.355714	4.9302508	1.6342414	6.6758881	3.1795033	1.2738603	4.9386293	5.827803	1.51696	0.9479768	1.5703226	0	2.175607	0
TCGA-ZF-AA4T	2.36712328767123	1	2.801822	1.7303888	1.9502362	1.7907216	1.7333766	3.0584733	1.6506064	3.543341	2.5483651	1.5769609	1.9154723	1.7798819	2.0158723	1.6952813	1.7105052	2.0006752	5.3077135	1.5924918	2.8078096	3.6988516	1.6341098	2.5051176	1.6155387	2.8548427	2.9131607	1.4881798	2.006512	2.349777	3.0611894	4.4447797	2.0618886	2.3309586	1.4473144	4.4179224	1.8118579	2.0178745	2.5691552	1.132826	5.1722409	6.3746785	1.4658634	0.9076357	3.8451551	0	5.6887032	0
TCGA-FD-A6TI	1.53424657534247	0	5.0958209	2.2583497	3.8677978	1.927125	3.7318515	3.0074835	4.7458411	3.8327002	6.3757954	3.4537427	3.5312169	2.4513868	3.0826465	4.3511617	3.2891254	2.7233288	3.6138306	3.9743272	5.2417347	3.0151245	2.3440053	2.2511216	2.4543555	3.2370642	5.7265334	3.3567547	2.7544249	5.0910774	4.2656539	3.6006434	3.1303819	3.5571125	4.8025055	4.2897791	2.7846094	2.9236268	2.2477209	5.1877996	5.7640369	4.9399833	3.6390294	1.1852932	4.0168151	0	7.1903643	0
TCGA-H4-A2HO	10.5068493150685	1	3.543312	2.6143697	3.5561973	1.8398899	1.9985515	3.3905929	4.2717114	4.8652432	4.6358491	2.7441909	3.5662353	2.0117421	3.3719165	1.677277	1.7660537	2.0271295	4.013675	3.7446665	5.2414892	2.2292573	1.9062769	1.9814793	2.2576787	3.6870416	4.6359105	3.4486548	2.3499455	3.3604189	2.8230612	2.2224416	1.7371598	3.169329	1.6656829	5.1326619	2.9484968	2.8508113	2.9075949	2.5234909	5.709711	5.0823605	2.3004538	4.3868526	1.7832965	0	1.7109256	0
TCGA-CF-A47X	0.208219178082192	0	3.0750872	1.8728349	2.5088621	1.6016643	2.0934531	2.1967523	2.3569881	3.1054504	2.6600414	2.0102645	2.0484658	1.8678389	2.156292	1.7356428	1.9770715	1.8849127	3.2104866	4.3032	3.9381006	1.3279424	1.8035498	1.7204211	2.9877425	4.3255077	1.8790413	2.4030867	1.8723928	3.8616665	2.2041366	1.9377286	2.8857843	4.1585793	1.5335664	5.4260001	1.8124316	2.2485632	4.222543	3.3810993	5.7657038	5.5609063	3.4409921	5.7733802	3.6816507	0	2.8204578	0
TCGA-XF-A9SP	1.2986301369863	0	5.963906	3.2733239	5.3362118	3.4969039	5.1317859	5.428312	4.4812469	5.4989239	5.866555	3.4666337	3.7242509	4.0230223	3.9094033	3.9551984	1.9842453	3.5373706	5.4056757	5.1312974	5.2975708	3.9620831	2.6593742	3.7035174	3.7404064	4.3608883	4.7417709	3.8675658	3.8217088	3.1533392	4.1577198	2.3035845	3.2203696	3.4109101	3.0384418	3.2342488	4.6569136	4.1549673	3.1365615	4.7002925	4.991677	5.3252798	4.7216734	1.4113682	3.0563573	0	3.7248963	0
TCGA-K4-A4AC	1.58630136986301	0	3.3038464	2.377086	4.4144649	1.8640716	2.8122764	3.1867848	1.6358574	2.8435082	6.600229	2.3775403	2.0762957	2.0146225	1.8624259	4.5900169	1.9743655	1.731722	1.4578215	2.6083274	3.2922786	2.1942883	1.7158693	1.8529484	2.278524	2.3556864	5.152522	3.4858643	3.4105737	2.276504	1.9209098	2.4026527	2.4634253	4.0131446	4.4315301	1.1112512	1.5714022	2.389924	4.0343317	5.3933945	4.6127792	3.9715744	5.559225	5.0035042	3.4802611	0	4.3832828	0
TCGA-BL-A5ZZ	0.901369863013699	0	7.293892	4.427284	6.215851	4.129943	5.619702	5.947307	6.028422	7.700194	6.27092	3.587743	4.544834	5.040805	3.393058	2.61832	5.392562	3.216356	3.992761	6.460419	6.326515	3.547117	2.422077	1.982466	4.024499	4.750438	4.545811	4.605876	3.047249	3.656671	2.221956	2.712516	3.525819	2.210273	4.057217	2.563868	1.835481	4.883049	5.20713	5.348082	2.846392	3.464844	3.573222	3.177864	4.482517	0	3.403765	0
TCGA-S5-AA26	2.75068493150685	1	2.3346702	1.7243995	3.8955053	1.6381125	1.5138008	3.6906115	2.4878849	2.8764733	2.9465048	2.0024511	1.3719976	2.1037315	1.7502899	1.9205941	1.7042723	2.0228497	3.5553008	3.9278923	3.6354458	2.4439397	1.7035296	2.5914592	3.1724075	2.862695	2.7269387	2.4550625	1.8233208	2.0895335	1.649131	2.4108466	3.3960255	4.8891634	2.5711821	4.2520834	1.9785451	2.1218283	5.4037955	3.5471814	5.0953677	5.1708303	2.757213	5.4198643	7.2580531	0	9.6564986	0
TCGA-E7-A677	0.4	0	3.847941	2.432208	4.433865	1.848563	4.208669	4.09512	3.241488	4.325141	5.26713	2.136025	1.729713	2.181803	2.032614	1.809216	1.952389	1.999158	3.356315	4.320805	5.410665	3.858811	2.468562	4.95421	2.466587	3.262766	4.558439	4.090994	2.312663	4.014487	2.299975	2.462493	1.729802	3.4043	4.499534	4.768873	1.700374	2.417428	6.510993	4.722352	5.741072	4.973411	4.881843	3.171823	2.97179	0	4.450655	0
TCGA-DK-A1AC	1.90684931506849	1	4.9939919	3.0516904	4.060255	2.6695574	2.7091502	2.9538242	3.6965203	3.3913274	3.457107	2.6186029	1.8264997	2.6070556	2.5537219	2.8504345	2.7722229	2.0225768	1.3112302	4.7194698	3.7863539	2.503691	1.8744186	1.5265551	2.2642513	2.3703197	2.8884993	3.0727772	1.993643	2.5583062	1.8126311	3.6629172	2.029988	2.4867241	2.6176635	6.2385738	1.5901231	2.5144998	5.0664965	2.6743534	5.1994116	4.9969697	1.5447593	3.8155408	1.636002	0	1.8314487	0
TCGA-GU-A766	1.75342465753425	1	5.157704	3.306124	5.834093	2.015908	3.562594	4.737671	1.784187	5.921168	6.545831	2.221698	2.667942	2.993228	2.700764	2.074026	2.720055	2.493532	4.131054	2.90615	6.032871	2.400319	1.878744	4.530943	2.642551	3.583583	4.420203	4.440697	3.932509	4.851191	4.117703	4.204494	2.462571	1.470526	4.83257	1.258417	3.168593	5.043628	3.384392	4.290226	4.738131	3.089054	5.169366	4.130213	4.389588	0	2.126247	0
TCGA-DK-A2HX	0.243835616438356	0	6.687971	4.0894163	5.6452706	4.3206261	5.8434185	5.5760105	5.7135995	5.4364056	5.270765	3.9486312	3.2960555	3.328583	4.1116277	3.6830722	2.6238871	3.3689687	4.671092	5.7338168	5.2191028	4.5082709	3.0288111	4.1956104	4.4203768	3.6552195	4.3839851	5.8370142	3.8136662	4.3343812	3.4832063	2.1317867	3.5545123	1.9625041	4.1989637	5.8001346	4.2937095	4.4930635	3.3883059	4.0224915	6.5092682	2.4472565	3.4427891	2.6682604	5.4128689	0	6.3951276	0
TCGA-UY-A8OC	2.05479452054795	1	5.7637429	3.6357768	6.3419444	3.3292955	6.677425	5.8964527	3.5463667	5.1465098	6.3264794	2.5006664	3.6931618	3.1815652	3.0678241	3.0237774	3.5455426	2.728901	4.1785203	4.1932366	6.1547098	3.4024908	2.0122429	4.9548305	3.4368773	3.5391685	5.3104409	2.7668406	2.6984931	3.5934317	2.5423372	2.8771237	4.6268252	3.8521339	3.4485363	2.6030404	1.6954443	5.0999035	4.1991024	6.6663231	4.8005536	2.3634509	7.0204037	3.3250242	4.6638077	0	7.7736534	0
TCGA-FD-A5BR	0.523287671232877	0	5.134686	3.044588	4.727947	2.280795	4.867733	4.371271	4.515834	4.497165	5.704521	2.94046	4.279055	2.854012	3.426012	2.925172	2.852403	3.574239	4.422655	4.254047	5.195102	3.482529	2.371207	3.432527	3.231174	3.713191	4.855597	4.168808	2.923374	3.415989	4.726141	2.768812	2.47041	3.041938	3.917007	4.334702	3.167491	3.46971	4.022389	4.497372	5.269835	5.657177	4.168279	4.962656	4.930783	0	10.208976	0
TCGA-DK-AA6S	1.3972602739726	0	5.4073136	3.3322489	4.7090899	3.288552	3.559494	5.0648059	4.5570152	4.452392	4.3471878	2.9347897	2.3990693	4.164521	3.0085483	4.0698076	2.9037188	2.7986686	2.77729	4.753679	4.7834602	3.3962362	1.9089627	2.4338298	4.1582171	3.3582215	3.671369	2.7135091	3.1125652	3.8854501	1.750768	2.7618285	3.0190953	3.9392673	3.7363646	3.8547181	1.5718322	3.9350442	4.3777686	4.2931736	6.0348332	4.6504727	4.2293342	5.2371098	2.4673548	0	8.6177761	0
TCGA-4Z-AA7Q	1.38904109589041	0	3.515511	2.64389	3.32282	1.835947	4.620148	2.828995	3.700768	3.486898	3.121702	2.053541	2.191278	1.965251	2.761393	1.887801	1.83949	1.971202	2.982609	3.049195	2.981896	1.864429	1.710276	5.614214	1.941233	3.362539	3.377993	2.968713	2.341703	2.577954	2.612526	4.026242	2.250371	3.808733	1.843335	2.982495	2.541297	2.165908	4.958943	3.268228	5.143989	4.787437	3.079669	5.912192	4.444721	0	7.91338	0
TCGA-HQ-A2OE	7.19178082191781	1	3.7497786	1.9959712	3.9049112	1.6528144	1.7788038	1.8975352	2.6355485	4.8710774	3.1811727	2.0307674	2.2765512	1.8689632	2.3465	1.6865069	2.5626415	2.2718915	2.3354864	2.4171259	3.408152	1.9981462	1.7469678	1.6682883	4.099855	2.4981904	2.9493058	3.1704687	1.7045989	2.845127	3.9017421	2.3002581	1.8255947	4.2192562	1.6775527	4.4489859	1.9386269	1.8744814	5.9898524	1.7211209	6.0782754	6.0404544	1.8511209	2.594246	2.2446127	0	3.0154887	0
TCGA-XF-AAMX	0.0465753424657534	0	3.2782429	2.4815833	3.5582667	2.2132529	3.1198932	3.9063884	3.5379033	3.8703927	4.1315114	2.6649823	2.00305	2.8223427	2.5784522	2.0164479	1.7011196	2.0762423	3.3681048	3.5419391	3.5624672	2.0682015	1.7448835	1.8637246	2.1400302	3.1870027	4.6070961	2.5643831	2.7247338	2.6122876	1.7004599	2.1731953	2.2410125	3.4515431	1.9075611	5.7298427	1.6710401	2.9804185	4.7765912	2.5512039	6.5332469	6.5474456	1.5661122	4.8825941	1.2325306	0	6.6390487	0
TCGA-LT-A5Z6	0.26027397260274	0	2.583843	2.1100379	2.3518358	1.6754709	1.6475376	3.0684529	1.3500501	3.5220791	3.5055638	1.5469909	1.8047612	1.9208579	2.2021418	1.5947589	1.7314417	1.8849066	2.743573	1.8874155	2.6614337	3.4758983	1.6834709	1.7315124	2.1580373	3.2008264	2.9240728	3.2680318	1.8708594	2.6718831	1.6639875	2.6728488	5.205212	4.6943806	1.3862112	4.6376276	1.5836895	2.4698143	5.2393903	1.725568	4.8051821	5.5034892	3.4773169	1.6268361	1.3067815	0	3.4145507	0
TCGA-YC-A89H	4.22465753424658	1	4.197696	2.390407	3.593645	2.139861	2.425051	4.531788	2.704056	2.923199	6.22162	1.669096	1.623912	2.278665	1.934969	4.003787	2.144917	1.93216	3.822384	2.772528	4.683435	1.700596	1.679276	1.599646	1.79742	2.431054	4.931672	2.613657	1.939803	2.690747	1.642856	2.229472	1.684304	4.576333	2.364327	4.251235	1.606803	2.448053	5.921726	4.836773	5.930391	5.351651	4.385383	4.776977	6.113879	0	10.800429	0
TCGA-E7-A8O8	4.89315068493151	1	2.034421	1.6687653	2.8062834	1.6048237	1.3464907	3.3947917	2.5466364	3.561665	3.4702686	1.4113655	1.7807614	1.7879132	1.9999655	1.715138	1.681089	1.7973282	2.9112184	2.1796926	3.6740583	2.1148141	1.6446095	1.5070192	1.6873334	2.3486861	3.3029779	2.3102873	1.5444492	3.0125997	1.8052115	1.7841447	3.0851862	2.9057771	1.3556816	4.1681058	1.5919694	2.045419	3.3978117	3.7569779	5.0654506	4.4717808	2.3511795	1.8205755	3.6801639	0	5.9527444	0
TCGA-GC-A3OO	4.27671232876712	1	5.2948693	3.712637	4.951075	3.5624088	5.7667017	5.2639546	3.5413157	5.3212817	5.5882261	2.9803861	3.0101669	2.814293	4.0825221	2.8086568	2.0815992	3.3971121	4.9570323	4.6193741	4.0879988	4.9253817	3.0688423	3.5711641	4.191079	4.0242726	4.8665535	3.8591563	3.6836103	4.0138688	3.1001262	2.014215	3.5103145	4.2971778	3.868219	4.8086164	2.7014159	4.4470086	5.3282219	3.4010717	5.8473677	4.1568309	4.5982972	0.9976628	3.9428028	0	8.6872489	0
TCGA-BT-A2LB	1.11232876712329	0	5.630471	3.049336	5.414536	2.788088	4.58969	5.062534	3.411848	4.411006	6.098273	2.838295	2.704053	2.821492	2.988217	2.800107	3.072715	2.403799	4.237216	3.505113	4.638741	3.052839	2.012367	2.526509	3.062523	3.153967	5.366968	3.306758	2.757532	3.313063	1.861883	2.252458	2.325434	4.651685	3.020641	4.521172	1.880877	3.281908	4.637486	5.129297	5.343041	5.979763	4.436689	6.172582	2.709658	0	5.671233	0
TCGA-ZF-AA54	2.81917808219178	1	3.3410576	5.6751144	7.5390949	4.350787	7.8136156	5.9344505	4.5799438	5.553899	5.6089537	2.9785704	4.0008598	1.8836948	3.3776062	4.9425479	2.5945786	2.1340112	2.8217092	6.9252832	4.7093855	2.8493712	3.2695758	3.654255	2.784628	3.8466628	3.9638065	3.7886006	1.9871889	3.9893671	1.740787	4.0515013	4.6669587	1.4112568	2.686625	1.1600347	1.8611275	5.4963639	4.1682167	6.2468617	0.1299276	3.237201	1.8984921	1.7352607	3.9905265	0	1.0935798	0
TCGA-FT-A3EE	3.18630136986301	1	4.5898624	2.3065997	4.9080789	1.7460503	2.1933067	4.4618276	5.1126584	7.1717928	6.4975032	2.8117291	3.2615967	2.1720619	2.3513313	2.1801272	5.9320298	2.2066663	1.6922886	5.2121483	4.4818078	3.2850981	1.9163884	3.8017291	2.9009397	2.5684576	5.7167616	2.7582604	2.1977748	4.7673184	2.9475545	2.1435941	1.9316935	3.9095125	3.4088282	3.8110318	1.6891476	2.2997444	3.6724378	5.5730137	5.4215414	4.1199566	4.8587489	5.0324717	5.3326887	0	8.4084166	0
TCGA-FJ-A3ZF	5.55342465753425	1	3.5476674	1.7423563	2.2556788	1.7221927	2.768702	2.3564221	2.5141878	3.5825664	4.013133	2.1430298	3.2198887	2.4299927	2.2095522	4.1580475	1.8458324	1.9973431	3.0772224	3.3832897	3.5476208	1.7828811	1.74074	1.8855191	1.8645372	3.0974252	3.5409769	2.6232501	4.5287033	3.6927676	2.235479	3.0563149	1.5439399	2.1161897	1.5808354	5.0758276	1.5784477	1.8371426	4.2482091	1.6748747	5.2317256	5.701287	1.518558	4.2332999	1.6660538	0	1.9151024	0
TCGA-DK-A3X2	3.03561643835616	1	2.5690775	3.9268129	2.6366122	1.6626035	2.3647886	2.4022659	2.0054795	2.9664429	3.3363936	1.7266661	2.8127769	1.7655569	1.9078064	1.829364	2.2603169	1.7284845	3.3486049	3.6866135	2.8346023	2.5746217	2.0435336	1.7494189	3.3341941	2.0753004	2.708282	3.4036029	1.6503881	2.8244314	2.8263459	2.710618	1.5706034	4.5401141	2.3020494	2.9527005	1.6207939	3.1922936	6.315883	4.1311632	5.2659514	3.8996171	1.7265593	5.1091233	4.5550044	0	12.1412503	0
TCGA-XF-AAME	5.61369863013699	1	6.864991	4.772081	5.169714	4.032909	6.809689	5.493295	5.656659	6.467363	6.332426	4.62581	4.554541	5.262596	4.873569	4.608327	3.208408	4.603252	6.875587	6.099447	5.997882	4.182152	3.253338	5.005062	4.540384	5.70453	4.592244	4.464458	3.992129	4.611385	6.941915	3.813434	4.30164	2.553085	3.894324	3.562606	5.663794	4.884441	4.107216	5.118366	4.242254	3.792346	4.173715	3.646426	4.783486	0	8.276364	0
TCGA-ZF-AA4R	0.693150684931507	0	5.306675	3.164001	5.082268	3.755282	4.406998	5.350206	3.908228	4.518989	4.98561	3.149192	2.068264	3.991556	3.057127	3.666389	2.584847	2.378351	4.677478	3.714587	3.63698	3.928073	1.842853	2.786429	4.426515	3.265087	4.336573	3.827641	5.059741	3.523217	1.713003	2.824453	3.043447	4.108199	3.861926	4.602611	1.677393	5.73496	5.096678	4.47452	5.726279	5.654616	3.876888	5.280742	3.7365	0	3.261104	0
TCGA-GV-A3JZ	6.63835616438356	1	4.288298	2.740468	4.137155	3.030483	1.991393	3.575648	4.839008	4.232431	3.793798	2.634526	3.065106	2.280827	2.325335	2.244824	3.241541	2.217303	2.200922	5.025915	4.018406	3.796551	2.155005	2.009615	2.32425	2.729081	3.123587	3.653217	3.204827	4.685305	1.888901	2.235574	2.708907	1.659799	2.114616	5.637203	1.921438	2.655785	4.683721	2.216665	5.91971	4.749265	1.944379	5.080663	2.657914	0	2.280004	0
TCGA-DK-A2I2	0.983561643835616	0	4.429931	3.184339	5.059608	2.64556	7.319386	4.111963	2.915639	5.237257	7.577541	4.395046	2.676943	2.132164	2.669644	2.30311	3.797585	2.429205	1.949734	3.290323	4.816914	2.743905	1.816268	4.255294	2.618726	2.767757	6.195734	3.063443	2.865581	3.26355	2.285358	4.01231	3.077617	2.111843	3.712269	2.580486	1.556486	3.000453	4.775051	4.795564	4.739291	2.239881	6.727212	3.541879	5.03987	0	2.891071	0
TCGA-K4-A83P	3.98630136986301	1	6.4625959	4.054152	4.8034325	2.9736385	5.7679609	4.9573865	5.0926033	4.9823609	4.698205	3.9895347	3.9095404	3.7263575	4.0539522	3.4352781	2.9975499	3.7508799	6.3135726	5.3888169	5.5389408	3.3456144	3.2499648	3.6212341	3.5293489	3.7252417	3.1511953	3.8472699	3.8390437	4.6645091	5.6303223	3.7695623	4.1635849	2.5842163	3.0695559	3.5462089	4.5494197	4.1736011	3.6738154	3.4170881	5.0376072	5.1331767	2.6225228	2.9982185	4.6138966	0	6.6301773	0
TCGA-4Z-AA7Y	0.904109589041096	0	3.7907325	1.9128031	3.3434716	1.5908661	4.1951465	3.323163	2.2183427	4.3654191	4.1365247	3.4953259	2.0938617	1.8500064	2.0301603	1.6242554	1.6989015	1.8372243	2.9468345	3.021422	4.2096609	2.1804497	1.6667453	3.4754908	3.5059815	2.8231097	4.5839166	2.9994303	2.0747374	3.680757	2.0252549	2.1024769	2.1755081	5.160357	4.7989021	5.2878699	1.5648855	1.8908206	7.3783553	4.9042575	6.6770922	5.1725142	3.9947823	7.0583371	5.560926	0	9.7778163	0
TCGA-E7-A7XN	0.161643835616438	0	2.585937	2.673523	3.575283	1.674505	1.425599	2.68659	1.397314	2.544936	5.903997	3.86771	1.763132	1.680674	1.672829	1.662195	1.696926	1.710366	2.275462	4.406765	2.263805	2.203037	1.672535	1.479285	2.081098	3.550895	5.342793	2.241018	3.69952	1.884038	1.627106	3.337118	3.084286	3.201383	4.795184	3.625914	1.577676	2.142635	3.506223	4.532452	5.676091	3.489462	4.45738	6.774081	5.546477	0	8.263507	0
TCGA-2F-A9KP	8.12054794520548	1	4.6087103	2.3095532	3.6707889	1.6994165	3.5900324	2.8044635	3.6749064	3.8258626	4.3318844	2.6585167	2.3614787	2.1527211	2.4358205	1.8376586	2.9454497	2.5518158	3.2040116	3.099288	3.7299385	3.2222287	2.0709633	3.3024923	2.0211149	3.0517403	3.8360871	2.39539	2.2722336	4.0717713	3.3537934	2.9708452	1.8026789	3.7618139	1.51084	5.7405606	2.0978023	2.1785659	5.93089	3.9417721	6.3468113	6.4957075	2.4732637	5.2034445	5.1022958	0	8.0873822	0
TCGA-UY-A78M	0.975342465753425	0	4.465423	2.317453	3.687306	2.27357	2.873672	4.437914	3.442014	3.627933	4.171676	2.688877	2.090809	2.65741	2.219071	3.163677	2.278373	2.089532	4.593969	2.494294	4.180068	2.855725	1.725257	2.441898	2.454411	2.354755	3.341087	2.059277	2.431031	3.024059	1.745069	1.691222	1.89959	3.748281	2.122765	5.011963	1.562205	2.584157	5.115327	3.309525	5.748278	5.750221	3.155614	5.311995	2.287047	0	8.348392	0
TCGA-FD-A6TD	10.4575342465753	1	5.0387945	3.0213032	5.3123936	2.7482627	6.9822683	4.4129084	4.3867936	4.9667237	6.2163146	2.9497173	2.9664549	2.721866	2.8376725	2.6817577	2.0812194	2.3707072	3.6151523	3.0569402	4.4327982	2.3837319	1.8235682	4.8031136	3.7047035	2.9845597	5.1272867	3.3856933	1.9923022	2.8698937	2.2634183	3.2152032	3.0997671	3.468427	3.74959	3.0727892	2.478167	2.9113808	3.593037	5.0406393	4.6235773	3.70587	4.9167653	0.8386305	3.3924454	0	4.8971524	0
TCGA-BT-A20Q	0.706849315068493	0	4.72558	3.248498	4.579835	3.279624	4.062507	4.405637	4.183368	4.19097	4.06144	2.876654	2.198775	2.467738	2.98736	2.959491	2.219876	2.024662	2.494949	4.616225	4.2599	3.329723	2.1453	2.437447	3.022374	2.827011	3.947673	2.906766	3.263141	3.055359	1.607307	2.754737	2.54884	4.227731	4.240626	3.836858	1.932402	3.510818	5.102491	4.773645	5.835663	5.308484	3.60218	2.408508	3.164967	0	10.285181	0
TCGA-ZF-AA51	2.27945205479452	1	5.5788213	2.6632935	3.910411	2.1406	5.137509	3.3004745	4.056962	3.6017612	3.9444458	2.7394831	1.7760089	2.6573364	2.4387229	2.8804219	2.1546617	2.3319124	2.3372128	4.3723274	4.7326559	2.7213189	1.7663013	1.5541823	2.4361822	2.6842879	3.0920086	2.7948325	2.2705202	3.395059	2.2040325	2.7264371	2.2155275	3.5938821	2.1980351	5.0849477	1.6887182	2.9451496	2.9366643	3.3711991	4.5061574	5.1154786	1.4093306	1.8271362	2.5043713	0	4.3903673	0
TCGA-GU-A42R	2.44657534246575	1	3.4078767	2.4804614	3.1702563	1.7449267	2.1908512	2.9076522	3.5848264	4.4642411	3.872296	2.3702633	2.5493106	2.7869512	2.652302	2.0704586	2.0993583	2.0770058	2.5497765	5.1440712	4.0469994	2.2214385	1.8210206	1.7308566	3.4704883	3.5006549	3.1062089	2.3410507	2.6059058	4.2696868	2.3459069	2.1675325	6.6657438	4.018584	2.2555282	4.8007439	1.6376389	3.1184899	3.7734013	4.9818382	6.3134665	6.3521909	3.7913278	8.0414049	3.1085259	0	10.5718085	0
TCGA-PQ-A6FI	1.24109589041096	0	2.9582611	2.3035216	3.975912	1.9759454	3.708317	4.8793985	1.7122134	5.1177298	6.697384	2.4867546	1.8072928	2.0994953	1.6846461	1.9946111	1.9423446	2.6164865	1.2049343	3.0369475	2.9348105	1.7391675	1.6291861	1.8202928	2.1841885	2.2789838	5.4872814	2.9186432	1.65884	2.4961211	1.8029098	1.9186284	2.2256593	2.9297411	4.0777386	4.233228	1.5618758	5.6150354	6.7229901	5.8840758	4.1862658	3.6818738	5.3886893	6.0604944	3.3421217	0	5.8870672	0
TCGA-ZF-AA4X	4.16986301369863	1	3.0644188	1.7067649	2.7159096	1.5937433	1.716675	3.076994	2.6741206	2.5418461	3.8586846	1.9268649	1.5675523	2.2253038	1.8685011	1.901416	1.8321553	4.8891336	2.885811	2.5949951	3.0264019	4.2823811	1.7147987	1.9330436	2.0831074	3.2240246	4.4935837	4.4942939	1.4464193	3.1782971	2.0587503	1.9962739	1.7300826	4.3987866	1.4319715	5.9231174	2.0765059	2.4643912	2.3302083	1.2100163	5.3911932	5.5150589	4.184888	2.7693265	4.8631802	0	7.7975397	0
TCGA-FD-A5BU	0.942465753424658	0	5.7097267	3.2731172	5.3682984	3.0048815	4.7947555	5.1039603	3.5159948	4.3314818	6.5062458	2.8436718	2.5163573	2.281204	2.898922	4.5525124	2.8266717	2.4717737	2.5107327	3.5000758	4.1517319	3.4732427	2.2126358	2.8233536	3.6058025	2.8434724	5.5061778	3.8810563	2.4237254	3.0771314	2.5684363	3.7988034	3.1256925	4.1733688	3.9825545	1.3090035	2.0385645	3.612046	4.4533793	5.5432849	5.5604954	4.7066541	5.7308072	5.7856633	4.4649332	0	7.6919532	0
TCGA-CF-A8HX	5.5013698630137	1	2.4698565	1.6476539	3.4455631	1.6757412	1.4267971	2.845363	2.2451896	2.5549407	2.1573272	1.8862609	1.4603115	2.2911843	1.7124558	1.6369048	1.7964344	1.7593223	1.8619011	3.4016174	3.5356412	1.4867212	1.6506266	1.9239988	2.7746118	2.2568598	2.0843775	2.0889685	1.5661139	1.9596378	1.697585	1.7696518	1.4125834	4.8564258	1.5135329	2.8590462	2.1173366	2.5289152	3.5447687	2.8531371	4.7927122	3.7317115	1.4325827	4.6340607	3.5276901	0	6.3635508	0
TCGA-XF-A9SK	0.408219178082192	0	5.110312	3.048478	5.6598	3.231059	3.700086	4.97903	4.620581	4.352212	5.192052	3.180288	2.268634	4.537657	2.947324	3.414884	1.841196	2.296746	4.363717	4.500396	4.525323	3.715069	1.785289	1.896936	3.635417	2.985138	4.43897	3.101129	4.623206	3.434339	1.698357	3.995479	2.603535	5.067265	3.897723	3.54671	1.613944	3.701482	5.010561	4.518907	5.621915	6.101503	3.84855	3.957769	3.99114	0	3.487485	0
TCGA-GD-A3OS	1.43013698630137	0	4.8277446	4.0534581	6.866548	4.0184949	5.5118108	6.3136714	3.2386603	4.469149	5.3953261	2.1327902	2.457504	7.444441	2.2859855	5.4901592	3.2233731	4.9307558	2.2294543	3.4987746	4.3498894	3.3792004	2.3602986	4.1816408	3.8350592	3.2569146	4.2247772	3.7675604	4.186106	6.5829772	3.7420398	3.4559047	2.6047266	3.334122	1.9178777	2.3294093	1.5673411	6.2669164	7.0656574	4.6471661	2.6748416	3.5164632	3.0753051	3.4138083	3.1904822	0	4.9105998	0
TCGA-FD-A6TG	2.18630136986301	1	5.3781398	3.5598312	5.1780987	3.4105875	5.4390282	5.4611186	4.0107366	4.6233228	4.6268728	3.3700593	2.6364332	2.5619218	3.6759579	3.0895775	1.9385907	2.8118546	3.4986514	4.6150744	4.320964	3.935201	2.9828605	3.8063502	4.0687656	3.1123443	2.7454328	4.2376841	3.7690556	3.9471492	2.3068688	2.4740438	3.2845464	4.2581708	3.6530306	4.2537509	3.1882468	4.3378326	4.4845508	3.1954237	6.2099863	5.8409771	2.4198331	5.3557247	5.9692428	0	3.8279418	0
TCGA-4Z-AA7N	0.591780821917808	0	6.444581	4.243046	4.637073	3.071733	5.484618	4.537879	4.76564	5.026674	5.054079	3.542343	4.431367	4.661375	4.342459	3.095639	3.010777	4.076974	4.608702	5.179805	5.809775	3.286288	2.643575	3.086676	3.69943	4.417145	3.734145	4.477351	3.700443	4.560837	5.200938	4.857219	3.707278	3.38268	3.355024	4.366264	3.448934	4.624149	4.384064	3.906034	5.061424	5.748316	3.796825	3.945427	4.846317	0	10.249665	0
TCGA-GV-A3QK	0	0	3.1568161	2.183309	2.7734099	1.67139	1.9479359	2.1482243	3.6719619	3.5931753	3.2179608	1.9583854	2.8418923	1.9504723	2.3923385	1.7578836	2.4749748	2.3828608	3.2108623	3.0412692	3.6404994	2.0524198	5.1826091	1.8680937	2.1439817	2.9876085	2.4473204	2.2094133	1.7124677	3.6880334	2.5750803	2.5113146	3.2974478	3.1415107	1.5488492	4.5637659	1.6566807	2.01598	4.4876827	1.7409308	5.7665309	5.2857186	1.5824212	5.6566466	3.489792	0	5.0503086	0
TCGA-K4-A5RI	4	1	4.066323	2.530793	4.17623	2.485433	5.190525	4.260831	2.946889	4.467022	5.750615	4.233126	2.591953	2.293287	2.609574	2.593084	1.726751	2.069078	2.474663	4.503224	3.876951	3.808072	2.301587	2.653731	4.716151	3.003581	5.178398	2.562096	3.126995	2.655416	1.683886	2.721107	4.175799	3.814937	3.86562	1.486293	1.897809	2.842644	6.008663	5.326458	4.672144	4.426089	4.483289	6.260243	3.259577	0	10.655404	0
TCGA-GV-A40E	1.13972602739726	0	5.6008917	2.339459	5.2765538	2.1380092	6.4555857	4.3996892	3.9634466	3.4872661	6.6168798	3.9865062	3.1574369	3.8666827	1.909976	3.4161326	4.6521926	2.3142391	2.3398998	3.2348311	3.6567353	3.8943622	1.690693	4.4925608	2.5654995	2.6862935	5.710268	3.9402542	3.2230354	5.0207263	1.7271079	3.2374109	2.5784078	2.6549546	2.5315903	2.984903	1.5628456	2.7287144	3.315427	5.2426301	5.3356518	3.0262341	5.7063554	3.8448594	3.981408	0	4.1701964	0
TCGA-FD-A43Y	0.221917808219178	0	4.402261	2.735871	4.068211	2.624495	5.584514	5.478094	3.586993	3.80548	5.814192	2.47416	2.480663	3.430614	2.520442	4.351179	4.028387	2.21055	2.907335	2.327451	3.856087	3.018935	1.92844	2.87028	3.113324	2.842804	5.638783	3.744519	2.055214	2.595076	1.767872	2.500817	2.300708	3.988179	4.886619	1.866732	1.640568	4.458096	4.440579	5.872696	5.474068	4.339244	6.671366	5.410298	3.847697	0	4.674396	0
TCGA-DK-A3IV	1.12328767123288	0	3.5206171	2.658864	3.9072158	1.8229949	2.0248811	5.0836057	3.582993	3.1516288	3.2968194	2.4418964	1.9610893	2.4045227	2.6601714	2.1693564	2.0057438	2.4007205	4.3293798	3.7707213	3.5458045	4.2389589	1.9315625	1.9320643	3.1653941	3.2694545	2.7994723	2.9672878	2.1733712	2.9708268	2.7370599	3.8328961	2.830082	3.0300757	3.5099303	6.1078927	1.8633741	2.5545886	5.2702838	2.3710816	6.2307613	5.015206	3.6507777	4.623526	5.6859798	0	6.8088442	0
TCGA-G2-A2EL	1.95068493150685	1	3.4643608	2.4284906	2.7957492	1.5923471	2.151349	2.4868575	1.2691653	5.835549	3.3490027	4.6680361	1.7636728	8.9781087	4.1445777	1.6837279	1.9742202	1.6886266	4.2045633	2.651477	3.4057215	3.9117528	2.5207616	1.6059178	1.6445426	2.1448405	2.9932618	3.2466452	5.0239665	2.8798043	1.6222609	3.4279354	3.9781551	1.9914261	3.8117074	4.3273656	1.5984963	5.1234705	6.2507408	4.114828	5.5038094	1.8574842	3.2821935	1.7196522	1.0842289	0	1.322749	0
TCGA-E7-A541	1.0958904109589	0	3.820145	2.823697	4.011775	1.836467	1.941789	2.945231	4.078975	4.469426	4.07394	2.384805	2.478429	2.43435	2.916451	1.933618	1.830197	2.736481	2.833455	4.124864	5.24305	3.721601	1.775884	2.092594	2.957325	3.889232	4.510869	3.812465	3.084364	4.586079	3.018923	3.271593	2.085621	4.788189	3.008962	4.130143	2.058343	2.841336	3.22258	3.627586	5.624253	4.421103	4.094505	1.850534	5.247904	0	8.32567	0
TCGA-XF-AAN2	0.189041095890411	0	5.064212	2.567911	3.78822	1.96677	4.572052	3.397477	2.220097	3.285317	4.447952	1.556198	1.711335	1.991156	1.685565	3.629465	2.818781	1.778311	2.746898	2.32748	2.565302	2.456319	1.664422	2.433615	1.812112	2.705518	4.911255	5.038856	1.592789	1.913032	1.640591	2.730754	1.895468	2.963429	2.160636	4.108159	1.580308	2.706971	5.007768	4.329202	5.083871	3.878711	3.994474	4.991771	4.916645	0	8.680436	0
TCGA-LC-A66R	1.46301369863014	0	5.4393641	2.8063829	4.8314384	2.5500646	4.2664571	4.7872337	3.242615	4.2625487	6.0525815	1.9614135	2.4777062	2.1123415	2.838269	1.8840563	2.6124116	2.1157979	1.9579607	2.220456	5.7571842	2.7915743	1.7919683	4.9277473	2.7621126	3.2513567	4.7861369	3.822349	2.5388596	3.4501338	1.6603569	4.2089009	2.397325	2.052829	2.2664077	1.2460314	1.5850694	2.6946809	2.6788906	4.6517257	5.6911146	2.9018269	5.1089159	0.8440317	6.0854256	0	8.420636	0
TCGA-ZF-A9RE	0.561643835616438	0	2.168905	1.896341	2.375704	1.698318	1.976377	2.912751	2.862796	2.58506	2.982066	2.384906	1.938269	2.232438	1.818361	1.675957	1.841279	1.710626	3.015579	5.211393	2.628975	1.732544	1.634957	1.789908	1.685186	2.496954	3.783408	3.196079	3.136834	2.912996	1.937072	3.408144	1.842413	4.171444	4.515891	4.984147	1.629874	3.958236	6.151067	5.355218	4.97684	4.355344	3.455162	6.440884	4.138707	0	11.554534	0
TCGA-UY-A9PE	13.6082191780822	1	3.9625489	2.2889807	3.3517739	2.1654524	4.1947495	3.8645094	2.3631312	3.6038401	4.9288907	2.1843019	2.5604301	2.2562139	2.5225174	2.0214979	1.6504414	2.1453307	2.8616743	3.2264556	3.2009477	2.4408827	2.0684549	2.205188	2.6070836	2.4409637	4.2575179	2.4085342	2.2642144	2.5320635	1.6609703	1.9449359	2.5992348	1.8958344	2.2533998	4.2526674	3.377021	5.4016514	3.5762088	3.7830778	5.2659909	6.5486935	1.8123441	3.8518501	2.2519971	0	2.3505547	0
TCGA-XF-AAMG	2.0027397260274	1	4.8763512	3.0595735	4.0095123	2.8806515	3.571644	3.9496655	3.7541754	4.7323302	4.234354	2.3353731	2.4567886	3.12638	2.7539272	2.1934733	2.3640541	2.8565041	1.5962244	5.7638338	4.7836884	4.0968987	3.2884674	2.4920133	2.9019709	3.6801698	3.3808597	3.5003368	4.4723319	4.7948015	3.4560106	2.063165	1.9285384	2.2948407	2.0994493	3.8786785	1.5911589	4.0012096	4.3832924	3.3478717	5.3284356	3.8636351	2.319751	3.1602418	1.5481401	0	2.2013137	0
TCGA-GU-A763	1.89315068493151	1	1.6860548	1.6369433	2.460936	1.5773417	2.4422331	3.1855994	1.2263998	3.2340927	2.1240629	1.5654173	1.581962	1.6440391	1.709257	1.6437227	1.6506409	1.6344646	2.9686637	1.4914549	3.4786243	1.6915485	1.6429167	1.9855203	1.729741	2.4951397	2.1217919	2.2113394	1.988029	1.7853961	1.813136	2.5139377	1.8916941	4.4412861	1.4665595	3.9532217	1.7092259	4.3496861	4.4397256	3.8933046	5.1088955	5.2217562	2.6185809	5.9451468	2.7255871	0	6.8805213	0
TCGA-G2-AA3D	1.56712328767123	0	4.743285	1.831616	2.632598	1.632424	2.050466	3.212244	3.22074	3.200072	3.36752	2.189664	2.633629	2.486058	2.155167	2.383627	2.106931	2.632341	4.878242	3.497734	3.75107	2.810093	1.799501	1.54379	2.199515	3.647664	3.111229	2.749417	1.84926	3.551141	2.920255	2.624467	2.466056	3.286904	2.138538	4.872189	1.770171	3.648543	5.488159	3.759996	6.307793	5.632196	3.183669	4.959996	4.067077	0	10.080261	0
TCGA-ZF-A9R4	0.745205479452055	0	2.5940537	2.0281576	2.5878756	1.605776	2.1092613	1.7975163	1.6295399	2.9976534	3.8102964	1.5947815	1.8419163	1.8885168	2.0792937	1.6874186	1.7838389	1.6763389	2.5818799	2.9454982	2.5460065	2.8822014	1.7409197	1.8639246	1.6463706	2.291778	4.7049752	2.0284551	2.0109631	2.8175207	1.6259132	2.3055793	1.4470005	1.8173964	1.8673605	5.8681352	1.6941401	1.8193999	3.4433192	3.8190529	5.7688292	5.2487915	1.8747286	5.5765645	1.7237066	0	8.8213029	0
TCGA-E7-A97P	1.05479452054795	0	5.047363	3.261183	5.074842	2.927592	3.547659	4.775482	3.918404	4.728308	5.887553	2.663359	2.761982	2.509826	2.881961	2.224999	2.23003	2.205235	1.896549	4.481234	4.114588	3.367111	1.759376	4.832491	3.502592	3.2954	5.29572	2.93584	2.569837	3.809233	1.628798	3.548058	3.651224	3.626981	5.19441	4.123031	1.652671	4.405343	4.43287	4.834742	5.903526	3.311866	5.521061	6.78165	6.35638	0	9.097023	0
TCGA-5N-A9KM	3.24931506849315	1	4.0747301	2.4924201	6.12205	2.3936298	3.0407892	3.2975726	3.832607	4.134512	7.0150321	2.4373465	1.9685885	2.366839	2.7858614	1.9583634	1.680716	1.8291568	2.2943262	3.2027714	4.7387407	3.9483113	1.816358	2.1770684	3.2932578	2.6467096	6.6566509	3.9754827	2.5393107	2.1487791	1.7463048	4.0599258	2.0300803	5.0733288	6.1101817	4.4586299	2.1207885	3.438245	5.9255061	4.7056825	5.8079721	5.458825	3.4812101	0.9147467	2.3434295	0	1.3687037	0
TCGA-ZF-A9RC	0.512328767123288	0	5.603482	3.12258	4.739429	3.490975	4.775072	5.078237	4.175343	4.48458	4.468942	2.956552	2.189454	4.395558	2.850771	4.225438	2.071769	2.481606	4.471131	3.820013	4.60719	4.357842	2.509993	2.622509	3.637674	3.296937	4.082722	2.825884	3.682174	3.544836	3.36074	3.053121	3.018862	3.623489	3.473673	3.223394	1.896671	3.795154	3.605111	3.651342	5.799392	5.935443	2.825101	4.014076	4.166822	0	8.928825	0
TCGA-MV-A51V	0.150684931506849	0	3.8170149	2.3168244	3.29101	1.6761667	3.0334136	3.2447271	2.6394516	4.7387598	4.2836282	2.0546283	2.6212346	2.3077018	2.8944581	1.8598187	1.9907346	2.147294	3.9969387	3.6083486	4.3530295	2.8657417	1.6910501	2.2164661	2.3865586	3.4586364	3.697396	4.2302516	2.2559413	4.106014	3.6752629	1.9227642	2.6040311	3.0987151	1.4695946	4.7766477	2.5621601	4.5041837	3.9347019	1.9995377	5.4390439	4.424645	3.5239979	1.8551291	3.0603141	0	4.0738835	0
TCGA-S5-A6DX	0.246575342465753	0	4.287201	2.398152	4.059812	2.074973	1.681591	4.133823	2.866242	5.091305	2.995768	2.144077	2.286229	2.584613	3.040071	2.142335	1.872046	2.702648	4.78707	3.614606	4.455612	2.747257	1.779017	1.748519	2.358057	3.911761	2.324046	3.138773	2.245566	2.598176	1.955898	3.033887	1.979935	1.799353	1.591856	3.027933	1.967189	3.074911	3.418848	1.841262	5.293139	6.468331	1.571981	3.402011	2.610772	0	2.524683	0
TCGA-FJ-A3ZE	2.16164383561644	1	3.1053213	1.5617195	2.6906749	1.6202253	1.7039898	3.5400656	1.767584	3.0317824	4.0977914	1.9696104	1.4315826	2.015693	1.6636898	2.3650792	2.6628654	2.2539554	2.8817389	3.1049896	2.5694415	1.5680612	1.6814403	2.5836535	1.8899976	2.2214472	4.921867	4.014117	1.9722954	2.3122523	1.8472975	1.6676535	2.4091925	2.3449533	1.7402813	4.8186144	1.5729952	5.9253657	3.9334927	4.3790067	6.0585192	6.0550306	4.338613	3.6386744	2.2690008	0	10.2580416	0
TCGA-YC-A8S6	1.34794520547945	0	6.748066	3.983211	5.412797	2.507806	3.840272	5.135897	6.038103	6.643218	6.211828	3.867768	5.221592	4.231144	4.294881	3.606321	3.408957	3.904991	5.101588	5.546007	6.5173	3.493105	2.71201	3.262702	3.670772	5.709661	4.81855	4.327405	3.151673	6.957947	4.697346	3.351203	2.838539	3.700071	2.812225	4.598628	2.074823	4.169665	3.186398	4.351426	5.398811	5.533304	3.953987	3.176124	4.915846	0	8.752585	0
TCGA-UY-A9PF	1.59452054794521	1	5.2951657	2.6442967	3.7270055	1.9082725	2.9566588	3.1131772	4.1129643	3.8459508	4.5935719	2.5774101	2.6052544	2.3431255	2.7672266	2.4163817	2.4236028	2.4937542	3.3869562	4.0622772	5.2328314	3.8206883	2.1162654	2.0086117	2.1363272	3.105047	4.1367262	3.9172685	3.1100906	3.7247587	2.8282011	2.1753195	1.9862487	3.577869	2.4127402	4.8861027	2.0598205	2.3898597	2.9044914	2.8469789	5.5884899	5.1072685	2.6552865	5.313212	2.8300484	0	6.137378	0
TCGA-GV-A3JV	10.9068493150685	1	5.4968613	2.644284	4.1867778	1.9275166	5.030387	3.5144652	4.6909472	4.1799457	4.3387955	2.847664	2.4265692	2.9839049	2.7237446	2.7773712	2.1306295	3.0078245	3.382068	4.2477241	5.7881831	2.2133578	2.0538015	2.2613767	2.2122557	2.8358714	3.9608998	3.5181262	2.1948151	4.9549383	3.9646322	2.2417715	1.8415541	4.4333826	1.9026913	5.1451379	2.2691797	3.1788979	3.3712456	2.7421291	5.7011565	6.1718209	3.9862709	4.5160585	3.9816888	0	2.6735962	0
TCGA-ZF-AA5N	0.498630136986301	0	6.06857	1.536302	2.4436922	2.2725442	1.7721813	2.2647787	2.9962081	2.7775214	7.1778161	1.6660906	3.4596656	2.1291347	1.4800734	2.0132005	3.0085347	1.8714096	4.8994099	2.2696152	3.265302	6.0981907	1.8214816	1.617525	1.6409518	2.297249	5.8660217	4.963727	1.4438616	4.322731	2.1928345	1.7658424	1.5107035	2.7858597	1.9555027	2.0895389	1.5940223	2.1564772	3.8028351	4.6554097	5.2283053	5.7362046	3.2158654	0.827638	5.415525	0	11.0059942	0
TCGA-XF-A9T8	0.879452054794521	0	4.6570866	3.4967951	4.3538834	2.2683833	3.2365083	3.7778882	3.5245531	4.8705651	4.2539059	2.4396901	2.4083671	2.0781162	2.8659441	2.1189623	5.1114797	2.2545608	3.3414782	3.260497	4.7400762	2.5284223	1.8293209	1.8899001	2.3632351	3.2990482	4.6956178	2.6238342	3.1530796	3.3342826	1.7720463	2.7162626	2.1056489	4.03516	2.0466636	3.4836691	1.6526768	3.0364318	5.3149496	4.9502151	5.2213594	4.1220827	4.2480766	5.4192096	5.3844885	0	10.4210747	0
TCGA-GV-A3QG	1.03013698630137	0	5.7626051	4.5360381	4.8604235	3.0309819	5.3919227	4.4935887	5.1751458	5.9586735	7.4081468	3.7713475	4.8788377	2.790965	3.6817603	3.0065665	2.715331	3.6007182	4.4666241	3.8704789	5.4180355	3.778915	2.1902206	2.3767794	3.4185872	4.1839596	5.966175	4.7803075	3.7390479	2.8093613	4.0496242	4.6227873	2.7611965	1.4404657	2.5272454	3.6218955	5.0180381	3.9676147	3.8946362	3.2849439	5.7316341	5.9857387	2.2623552	0.9116052	4.1792951	0	1.2461147	0
TCGA-5N-A9KI	0.432876712328767	0	5.9336447	2.7117751	4.6835663	2.7366363	4.784365	4.8519425	4.3943744	4.6440843	3.957193	2.7757838	1.7313744	2.8247135	3.1563295	2.5578212	1.8757453	2.6938791	3.2742525	3.5367981	4.3543163	4.6676866	2.0073728	3.9202099	3.2874107	3.5085098	4.4531807	3.6661881	3.4145028	3.4631177	1.8070551	2.8904816	3.8103038	2.3528323	4.105974	4.9488631	2.6364405	5.1144917	3.7874768	2.046249	5.7303324	2.9134372	4.3047607	4.2206114	2.9897434	0	6.6377894	0
TCGA-CF-A3MG	1.91506849315068	1	2.2820067	1.7232837	2.3118168	1.5500822	0.9173194	2.9173442	1.4433036	3.1984067	2.6913547	1.7262227	2.0304374	1.5884438	1.6088429	1.610076	1.6203634	1.6012669	1.8284087	2.4255429	4.9438019	2.4417043	1.7102226	3.38584	5.2818772	2.0964059	2.6640691	2.1661389	1.7353229	3.0702791	1.717356	1.6278688	3.6231901	3.9847295	3.0628376	4.7897173	1.5564857	3.0724015	7.213171	3.3529705	6.4033976	6.5404028	2.2300437	3.9568375	4.06092	0	6.6023924	0
TCGA-GC-A4ZW	2.39178082191781	1	3.771054	1.8594019	2.6177376	1.6400649	2.0486887	3.6484305	2.6127345	3.3578299	3.0328566	1.9481465	1.9879091	1.6843129	2.0550281	5.5374728	1.9840957	1.6962864	2.431929	7.9048658	3.8316088	2.1516478	1.7716298	1.8009714	1.9143824	2.5410169	3.0658105	6.504251	1.676731	4.2211889	1.8676393	2.1944151	2.0612705	4.4215177	1.3691736	2.3079541	1.5751638	1.736081	4.9893821	2.476324	5.9711726	4.1731228	4.9385579	1.8831686	6.638818	0	5.0996176	0
TCGA-E7-A4XJ	3.98356164383562	1	2.4855321	1.9118122	2.9337677	1.6308422	2.1046274	3.1250793	3.4397233	3.356219	4.5795766	1.6449362	1.6870083	2.0734256	1.935897	1.9990763	1.9714621	1.9425687	2.4160005	3.7567589	4.1264191	3.9647902	1.7856392	1.7580616	1.840047	3.3028803	3.9666048	3.2948496	1.7678603	4.4409943	1.6795817	3.0068519	1.5673356	3.8229937	2.0080251	4.0398651	1.5630608	2.5784319	3.4803711	3.4736783	4.771584	4.6830426	3.4604687	0.8501399	4.2142563	0	8.2744531	0
TCGA-FD-A3NA	2.30684931506849	1	4.867591	2.780178	4.776255	2.250566	4.037897	4.68025	3.338027	3.686113	5.451749	2.231316	3.215005	2.319803	2.422066	2.666238	2.31335	2.243121	2.896093	2.677154	3.646293	2.293305	1.732431	2.115111	2.937243	2.487039	4.315	2.449203	3.440104	3.432285	1.967924	2.159	2.025058	2.433603	2.930412	5.206033	1.611745	2.628867	4.720048	4.970512	5.305731	5.500667	4.858735	3.031319	6.866643	0	8.837042	0
TCGA-DK-A3IT	2.76164383561644	1	5.312207	3.245658	4.515904	2.93524	4.291217	4.40958	4.042557	4.442424	5.478007	2.883732	2.291036	2.633523	3.219521	2.900631	2.028407	3.077076	3.563238	3.442378	4.033202	3.460764	2.456473	3.111406	3.445725	3.641795	4.815306	2.934512	3.006139	2.937263	2.503843	2.536849	3.039259	2.836022	2.853056	4.213151	3.276947	4.153881	2.944895	3.631765	5.800909	6.212738	3.370596	4.728343	4.781619	0	1.807067	0
TCGA-R3-A69X	0.153424657534247	0	5.1212456	4.1036643	4.674818	3.6162335	4.7158652	4.9560343	4.4000391	5.1701815	5.9920272	3.0363733	3.2274945	2.8898259	4.30896	3.5518542	2.309401	3.9248554	3.8458873	4.9618043	6.0086579	4.4015981	3.0938949	3.6675618	3.8368768	3.9910895	5.1557714	4.1212501	4.2060145	3.4657171	3.7867112	3.0741458	3.700609	1.6160769	5.3441459	4.3439947	3.072226	4.421132	5.0331031	3.9882739	6.4274164	6.2384175	3.8425206	5.8647179	5.6282282	0	7.3805095	0
TCGA-4Z-AA83	1.37808219178082	0	4.2648307	2.5121216	3.9602569	1.6835194	1.9976629	3.6576741	4.2289699	3.9312547	4.0896765	2.5277277	2.2847106	2.6065071	1.6390222	2.5124001	2.6553296	2.2351068	3.3289183	4.7316684	5.1042588	1.7962883	1.9127145	2.1537097	2.1816982	2.7030862	3.3810108	2.7189642	2.4728551	4.703955	2.4871361	2.3616138	2.2555814	5.2040464	3.8528936	3.3867226	1.876075	2.4549574	6.4179858	4.5875397	5.6993471	3.6699565	2.437278	5.1053156	4.4551953	0	6.2608822	0
TCGA-ZF-A9R0	1.67671232876712	1	4.616908	2.3178958	3.3470605	2.3453515	3.2955745	4.2761023	1.5550773	2.7846499	3.9175596	1.902186	1.7649064	2.1960065	2.2496635	3.5294155	1.6321838	2.0040294	2.8407433	2.8919299	2.8761621	3.150454	2.145283	3.7304171	2.572997	2.7797941	3.2598473	2.3797783	1.9671459	2.0492079	1.6742915	2.0575164	2.0815776	5.0371194	2.6576388	3.5476789	1.7976062	2.6166664	6.1984621	2.3671484	4.8569306	6.1144079	2.0645159	4.1875399	2.4895654	0	9.2774607	0
TCGA-GC-A3I6	2.01095890410959	1	4.546048	2.9125262	4.5294983	2.5419697	3.2813577	4.3374845	3.0913122	3.2984021	5.2990222	2.9740415	2.4118728	2.3984924	2.1667168	2.6917344	2.2450454	1.9548462	2.6684806	4.0731173	4.0415058	3.9385099	1.6578219	2.7162293	4.0213065	2.5120907	5.0223923	4.1900228	4.5605881	2.3641785	1.7178152	2.6593535	3.1581917	4.5128189	4.6034283	5.0853438	1.5633843	2.6289067	3.8738578	5.859817	5.6278802	4.0046394	5.7182672	0.9408297	7.0336753	0	10.1732444	0
TCGA-XF-A9SH	1.05479452054795	0	3.459278	2.129837	3.833697	1.89149	2.650447	3.178099	3.273031	3.478109	3.205627	2.367501	2.221832	2.292228	2.406101	4.749463	1.880491	2.846741	3.229892	3.249316	4.159871	1.674684	1.797823	2.01045	1.984602	2.728116	2.713204	2.797438	1.990856	2.379149	1.897906	1.769508	1.786599	2.183903	1.581516	4.538318	2.198403	3.337102	3.890042	4.770201	4.688216	5.045396	4.239549	3.848998	5.610676	0	8.692903	0
TCGA-UY-A78L	1.05205479452055	0	6.0856665	2.5016319	3.4525215	2.3590592	3.1202208	3.6885905	3.6262343	3.6032377	4.1567619	1.9867429	3.0553398	2.4619617	2.2618992	3.7993979	2.3842422	1.9936099	2.6501483	2.4001216	3.2688309	3.8458242	1.7379079	2.2461204	2.0680472	2.3723425	4.148208	5.5125102	2.7989971	2.6256284	3.9625298	1.9658976	1.9449025	1.6112387	2.0174874	1.1358166	1.5811699	2.6837651	5.3170868	3.3000923	5.6441512	4.1605618	4.3017458	3.214057	3.8250018	0	6.175929	0
TCGA-XF-AAN5	1.32876712328767	0	4.674167	2.99968	4.3601846	2.1825807	6.4185497	3.9296351	2.6353213	3.9941097	7.4365511	2.3261326	1.887198	2.3340916	2.4638703	2.4038398	3.6843182	2.1425605	1.2492727	2.7494677	3.4581459	2.8801568	1.7023413	1.8710363	4.3256142	2.676345	6.1892157	2.2393912	1.7166223	2.4968238	1.90392	3.2173465	3.4411425	4.7627228	4.8879312	1.1112512	1.5712968	2.5846327	3.8287574	6.2212258	5.586791	4.367369	5.6643949	6.0475304	6.1770399	0	7.0573751	0
TCGA-UY-A78P	1.82191780821918	1	4.437743	3.314238	3.947603	2.116403	3.265962	3.532905	3.36099	5.189968	4.634181	2.710715	3.214594	2.631744	3.104797	2.048167	2.218467	2.87118	3.579545	4.068359	4.617678	2.750357	1.883982	1.956241	2.621083	3.687327	4.546592	3.03213	2.596369	3.004242	3.373669	2.72042	3.872474	3.496374	3.630916	4.500517	1.958607	2.98113	3.907465	4.10987	5.532212	4.377087	3.646461	6.297637	4.334538	0	10.240662	0
TCGA-CF-A8HY	0.29041095890411	0	2.5279615	1.6444618	3.1815874	1.5697516	1.9392041	3.2050582	2.5315177	4.4343017	3.3069239	1.8687916	1.8976609	2.0468521	1.966447	2.3684647	1.7297741	1.9906301	2.8160789	3.8818496	3.9826044	1.6725148	1.6447753	1.5666369	2.0683843	2.4883073	2.5229603	2.2230438	2.1237147	3.624264	2.1781419	1.6659064	3.3443142	3.8273071	1.604184	3.1872505	1.5767468	3.6745309	4.9111075	3.5760621	5.0016756	4.7543782	2.4151275	4.9429114	3.9644328	0	9.8153578	0
TCGA-CF-A9FL	2.91506849315068	1	3.7969222	2.6023573	3.6562438	2.1389981	4.5974847	3.6525116	4.1549643	3.956408	4.4183011	2.1716552	2.5898032	2.1776045	2.7676372	1.8587774	1.6738926	2.1017863	3.4590253	4.2615249	3.5410494	3.2996916	3.1858852	3.8579004	2.8629233	2.9989732	4.306221	2.685251	2.4027643	2.3059742	1.7135467	1.7634532	2.4658064	3.7538351	2.6226448	4.583347	1.9502644	4.865664	4.265178	4.5500405	5.7030071	5.2724172	3.2738797	6.051697	2.9891496	0	9.9837465	0
TCGA-E7-A6MD	0.717808219178082	0	4.657225	3.435624	3.904264	2.692968	4.99225	4.232665	4.312732	4.427218	4.201575	2.976841	2.795661	2.674649	3.909661	3.031391	2.075989	3.744642	4.865515	4.530425	4.926388	3.348372	2.225157	2.982925	2.976677	4.20717	3.7222	3.159426	3.353576	2.503813	3.822544	2.938607	3.095138	4.23417	2.599323	5.012298	4.552396	3.771928	4.58948	5.713153	5.246699	5.161097	3.064586	6.482461	4.498295	0	6.816596	0
TCGA-CF-A9FF	1.78356164383562	1	4.614744	2.57386	3.273365	1.772943	2.452801	3.076891	3.824376	4.377882	3.732696	2.894921	2.746835	2.597921	2.936623	1.799736	2.291743	2.30665	3.22327	4.371663	5.376514	2.345765	1.793667	1.734943	2.183816	3.206972	3.180244	3.114309	2.392252	4.359617	3.010999	1.853152	1.669282	3.239356	3.8373	4.355374	1.988763	2.741916	5.067727	2.53651	5.270553	5.329877	2.407769	3.950844	3.226235	0	3.878682	0
TCGA-XF-AAMY	0.852054794520548	0	5.679386	3.601797	4.289256	3.082667	4.179103	4.530515	4.237418	4.513003	5.038581	3.104698	3.01818	3.20255	3.457566	4.451252	1.809435	2.901047	4.764576	3.548148	4.442876	4.181346	2.152159	2.452167	2.81637	4.007916	4.513494	3.154109	2.368094	2.247649	2.400638	2.868199	2.381829	4.055279	2.516376	5.02703	2.733257	3.542828	2.950749	4.213954	6.642056	6.297086	3.443088	5.296955	2.941666	0	1.422381	0
TCGA-G2-A3IE	2.52328767123288	1	3.2864476	1.904581	2.9182431	1.6754184	1.9699972	2.9460758	3.2000576	3.1514374	4.0671841	2.0922668	2.7807587	2.2934409	2.0834191	3.9186294	1.8425979	1.8455694	3.0014496	3.6761451	4.6133504	1.9738688	1.6645666	1.7590621	2.2872351	2.4971689	4.3915693	2.8337298	1.8615312	2.2126845	1.7114445	2.1533577	1.5860526	3.748402	2.0162497	5.2199136	1.617729	5.5105836	3.3953067	3.6852985	5.083518	6.5728585	2.7485901	5.1303288	2.8110427	0	7.1459745	0
TCGA-GU-A767	2.24657534246575	1	4.729878	2.436246	4.042459	2.223759	5.315853	4.998961	3.578396	5.644847	5.040835	3.082956	3.420423	2.964074	3.879869	2.108318	1.913314	3.74931	5.667834	3.991297	5.588254	2.899689	2.444395	2.950581	3.084019	4.696022	3.161866	3.436235	3.149514	4.859673	4.522449	2.608883	2.465462	3.836552	2.361555	3.790934	4.145005	6.133147	4.739051	3.006967	5.375923	5.981059	2.199414	4.774549	2.291532	0	10.347536	0
TCGA-G2-A3IB	0.83013698630137	0	3.114898	1.87454	3.972217	1.64042	4.449018	3.59812	2.310389	1.945381	7.413267	2.300075	1.718084	1.979574	1.450052	2.867078	2.401227	3.166551	3.014655	2.869513	2.153901	3.189372	1.618781	2.979985	2.772722	2.336295	6.049785	3.146628	1.377792	1.675449	1.706861	1.644559	2.075089	2.994499	3.395701	2.852091	1.567022	1.757901	6.387541	5.906192	5.546788	6.087246	6.229848	5.923937	6.167931	0	10.576418	0
TCGA-DK-A3IN	5.33972602739726	1	5.356464	3.794172	5.246745	3.126642	7.466707	5.031095	5.592632	4.115874	7.023939	2.287717	3.299195	2.650378	2.937875	4.233845	6.500638	2.137624	3.226626	4.255084	5.240111	4.99687	1.896591	2.692113	2.935759	3.075472	6.041059	3.141458	3.733016	3.056527	2.269272	2.522096	2.347854	1.838179	4.314322	4.249502	1.580311	4.747264	4.105375	5.883702	5.245606	5.220773	5.262411	4.651086	3.849299	0	4.203395	0
TCGA-2F-A9KT	3.33972602739726	1	3.179794	2.846106	3.798381	2.14263	4.66298	3.852785	2.887914	4.125556	5.114996	2.336723	2.789188	3.17676	2.084729	5.167559	2.134804	1.886349	2.992844	3.511793	4.074627	2.843897	1.69761	1.727706	2.688738	3.030337	4.916101	2.590403	2.732016	3.170941	1.964968	2.081761	1.962562	4.241351	2.019818	1.721359	1.628116	2.479497	5.21092	5.9233	6.743133	6.265116	4.100115	6.078263	4.623214	0	10.111198	0
TCGA-UY-A78N	1.1972602739726	0	3.6981458	2.4816019	3.379981	2.1285885	6.1136014	4.3737652	2.7983513	3.4622554	3.5968233	1.9366605	2.0022101	2.7244683	2.5062151	3.1595523	1.769935	2.3560065	3.6446856	4.2856313	4.297581	3.1980806	1.8668607	2.2182669	2.9772977	2.8567615	2.9280681	4.5834223	2.259906	2.1549697	2.5439159	2.3697384	3.5349389	2.3077621	2.4526018	5.4995284	2.9443639	2.929214	5.3428409	3.896767	4.955262	6.0058091	2.0220981	5.7280926	2.8004282	0	11.2287493	0
TCGA-DK-A1A5	0.610958904109589	0	5.2222533	3.4402768	5.5607382	3.6050894	4.6149094	4.7673616	4.2546126	4.2992445	4.7286025	2.8236338	2.1514346	2.8295363	3.0369224	3.3101632	2.3734823	2.656979	2.9178178	3.8058393	3.5027059	3.4311565	2.0191914	3.1370556	3.977688	2.9101036	4.2367864	2.3543914	2.6185854	3.6905224	1.6233438	3.8035483	2.7039874	1.9236456	4.3723739	4.1209668	1.6500253	3.6204767	3.1180842	5.0829592	6.9870792	4.8586686	3.1687131	5.9156589	3.1855879	0	6.9463012	0
TCGA-E7-A5KE	1.05205479452055	0	2.0123797	2.0967001	2.1710535	1.5733046	1.1143799	2.207113	1.7152595	3.724276	3.6302775	1.5652918	1.5269894	2.1807266	2.3894221	1.5835009	1.6349835	1.7204203	3.2286866	3.6667376	3.4465166	1.5374226	1.7563946	3.1290169	2.2912317	2.9043085	2.9321611	1.8965919	1.9147764	3.9372859	2.174887	1.6232272	3.4160725	4.1426772	1.3936228	5.1191262	1.5937116	2.3864406	4.4961424	2.9582319	5.8733866	6.7688439	1.3862344	6.9048928	2.2818275	0	7.3093341	0
TCGA-FD-A62S	0.186301369863014	0	6.287582	4.356842	6.250047	4.13876	6.317694	5.850086	5.153589	4.570026	7.398694	3.902155	2.845141	4.476213	3.532184	5.124417	2.64901	2.813251	3.629715	4.387452	4.935457	3.767525	2.245977	5.366808	4.160527	3.692072	5.76345	4.205648	3.0797	3.023479	2.322108	3.692292	3.398943	2.021929	4.349052	1.868963	2.254815	4.380282	4.878053	6.611382	5.474896	4.355253	6.559398	4.631038	3.121687	0	4.994498	0
TCGA-G2-AA3B	1.84657534246575	1	2.5422548	1.6516795	1.9250728	1.5573944	2.0012944	2.1876486	1.9692684	2.6585222	4.0882047	1.4093021	1.6835087	1.741025	1.5301524	1.7071204	1.6993689	1.6488399	2.0298172	3.1230188	2.7770766	1.2263946	1.6257664	1.5405405	1.7825967	2.1299685	4.405272	4.0009636	3.4155337	2.008065	1.8642702	2.0589373	2.1414758	4.6659039	1.3642905	5.4988218	3.9156473	2.9930842	4.6145278	2.3888417	5.5754203	6.1041666	2.4892507	5.4588131	1.6668586	0	6.5731027	0
TCGA-K4-A54R	0.649315068493151	0	6.2274631	3.4799913	4.526593	3.0046756	3.9878282	4.560929	4.0602022	3.7821782	3.8933178	2.4655955	2.2726171	3.1621445	2.964796	2.3130677	2.3266769	2.084079	6.6210132	2.5098831	3.5296059	1.9496838	1.9463841	2.8400367	2.6130657	2.5095123	4.3919013	2.3192675	1.6287094	3.0291625	1.8549281	3.6611536	2.4696357	2.2728688	3.0503931	4.0823667	1.5564857	4.867926	3.7203855	4.1993316	6.2271089	5.14664	1.4822123	3.5528289	5.0607663	0	10.2271584	0
TCGA-XF-A9T5	1.75616438356164	1	4.2056254	2.8632417	4.6970788	2.0207035	2.2470907	3.2877323	2.6092333	5.3464795	4.7517996	2.3356089	1.9382415	2.2989514	2.6113001	2.0620201	1.6910123	3.6893217	2.4320085	2.7352893	3.9502301	2.1869373	1.7184563	1.7443216	1.956298	3.1883356	4.7292074	2.9927478	5.9992041	2.8803585	1.9077742	3.9875016	2.1025102	3.2407667	2.0280802	3.0447509	1.7810012	3.1935406	5.1990512	4.9857632	4.0529066	3.3430347	2.5962533	4.2873323	1.7402268	0	9.221656	0
TCGA-BT-A20J	9.4027397260274	1	4.154522	3.44856	3.732788	1.864912	4.568353	2.803189	4.243179	3.780219	3.933764	1.926432	2.113646	1.965315	2.515582	1.879688	3.428587	4.043623	2.467844	2.562301	3.573991	2.554756	1.791609	4.011906	2.45795	2.770742	3.567427	2.544694	2.22664	2.424813	2.160819	3.143771	2.008426	3.448609	2.010862	3.761848	1.966518	4.844383	4.460116	1.607286	4.949331	2.552181	4.475241	4.287288	3.907499	0	6.240998	0
TCGA-XF-AAMW	1.69315068493151	1	4.0736262	3.2852962	7.0598141	1.896974	8.898169	4.3965572	3.8406307	5.6833054	7.0982096	3.2509755	3.1466908	2.7139365	2.350526	2.4294704	4.0348757	2.0809185	2.4016501	4.4809396	5.0211477	3.1726118	2.0389999	6.7063803	3.0112305	3.3324734	6.0782518	4.545609	2.2072761	4.511256	2.1824352	3.5947069	4.832158	2.4444314	2.7534284	3.9904696	1.6563214	4.3880904	4.3326025	7.4639234	5.3894676	2.28509	7.9726733	5.7959136	4.6526124	0	7.4099956	0
TCGA-ZF-AA4V	4.70684931506849	1	6.86177	2.6278	3.576475	2.573557	3.571858	3.693711	3.217637	3.747767	3.991177	1.50112	1.877675	2.354206	2.707735	2.949896	2.000244	3.830292	2.142825	1.918026	3.129417	2.354046	1.806089	3.465843	2.305028	3.035677	3.762459	5.251179	1.76568	3.227512	2.451112	3.802758	1.927125	1.97684	2.126911	3.47363	1.556486	2.808992	4.211932	3.304849	5.113246	3.305195	2.769139	1.14967	3.981249	0	8.577486	0
TCGA-CU-A0YN	1.24383561643836	0	5.4841832	2.9598152	5.2378685	2.2354491	3.8878126	4.1143862	4.7066988	3.8669746	5.1000123	2.7826502	3.5950511	2.8596246	2.4291639	4.4723717	4.5952222	2.243676	1.8671448	3.4497595	4.6510931	2.2313823	2.1548767	4.7120221	2.5722254	2.612049	4.1580126	4.5778453	2.6125072	6.2535987	3.5069128	2.7534234	2.5913179	2.9611882	2.3276372	2.2998215	1.5564857	3.1318825	4.5750909	4.8890744	4.9134842	5.165592	5.2212751	0.8672615	6.4232183	0	5.7703431	0
TCGA-XF-AAMH	1.27945205479452	0	3.015175	1.659149	3.34033	1.667837	3.104649	4.430343	3.501407	4.444702	2.896949	2.241254	4.458343	2.18881	1.847288	2.394326	1.89513	2.698282	3.436671	3.233866	5.178866	2.54719	1.742397	3.077825	2.54393	4.345508	2.145078	4.510111	2.376556	6.142204	2.087427	2.097884	2.158808	2.394331	3.212144	3.77708	1.569924	1.878049	5.726024	2.167434	5.223903	2.549711	2.67264	4.754548	3.428734	0	6.710826	0
TCGA-DK-A2I6	1.07945205479452	0	3.0808388	2.0262111	4.0932691	1.9517184	2.8968935	4.190507	2.3219932	3.5224954	6.1105182	1.9544518	2.527549	1.8389478	2.4562264	1.982083	1.9621064	1.9669425	2.0588901	2.3313772	2.953087	4.3032986	1.6798092	4.7220381	1.6905355	2.5863771	5.1082411	2.3240994	2.4744222	2.4748589	1.7672847	2.1251148	1.9618657	2.3989166	4.6374667	1.1508247	1.5605871	2.1209514	2.7701723	4.9312503	4.8180788	4.0778691	2.7508838	1.8958998	3.6498676	0	1.2006787	0
TCGA-DK-AA6Q	1.47671232876712	0	2.528376	2.093444	3.711574	1.614241	3.028609	4.707064	1.449639	2.730567	5.320355	2.352169	1.706516	1.709775	2.050803	1.828956	1.714565	6.866808	3.497756	2.934102	3.804542	2.392996	1.618781	1.63244	4.560508	2.674847	5.384408	2.612755	1.831779	2.974576	1.679901	3.142054	1.694782	3.655456	4.484907	1.964245	1.600013	2.799467	4.843806	5.71665	5.316529	5.641026	5.928819	7.177853	4.581084	0	9.542529	0
TCGA-XF-A8HI	1.01917808219178	0	3.5917585	2.3964954	3.4071793	1.7401484	1.3891454	3.5556062	3.8277581	4.3594523	3.7460935	2.4162653	2.1043749	2.2891748	2.604722	1.8462116	2.030942	2.1125635	4.310451	4.6309485	4.2225469	2.4258161	1.80104	2.1691707	2.3039881	3.8067485	3.3781361	2.7371326	2.2137877	3.5645571	2.3627336	2.8825712	3.7603088	4.6845242	2.5979988	5.381374	1.6933745	3.9306806	5.2802561	4.8461109	5.9618046	4.964458	4.0280339	5.7028318	4.9250472	0	10.5890393	0
TCGA-DK-A2I1	3.69315068493151	1	4.892011	2.930679	4.150342	2.454243	3.668656	4.411313	3.978702	5.077559	4.028299	3.08873	3.087826	2.078754	3.21175	2.509166	2.169644	2.814217	4.552788	3.86456	4.582143	3.325143	1.79965	2.035891	3.219123	2.957059	3.898335	2.764772	2.23128	2.183778	2.881368	2.537638	2.034098	2.171101	2.956726	5.324822	2.698806	4.327603	4.653296	3.430509	5.395947	5.77373	1.661658	3.180852	3.85101	0	2.709289	0
TCGA-E7-A7PW	5.05479452054795	1	3.263769	1.8883	2.79178	1.757778	2.412313	2.661268	1.684086	2.810794	2.668272	1.80833	1.864578	1.849572	2.015874	1.987875	1.875357	1.724229	5.865185	2.340104	2.602557	2.608393	1.777393	2.371439	1.466575	2.490366	2.263294	2.402856	1.617866	2.689948	1.970795	2.507716	1.82717	4.416184	1.889321	4.303795	2.182625	4.832471	3.867863	2.43945	4.951988	6.401699	1.671118	4.031982	1.704834	0	7.456525	0
TCGA-XF-AAMT	1.27945205479452	0	5.80718	4.41057	6.067571	3.202011	6.26627	5.536446	5.108664	5.3831	6.860643	3.263873	3.333949	3.904115	2.765195	2.630526	2.225592	2.724517	3.571793	4.413557	5.418599	3.206441	3.236638	3.06663	4.203062	3.337412	5.32744	3.119416	3.892188	4.489396	1.695071	2.834634	3.759967	2.720429	4.196321	3.360857	1.835361	5.258991	5.014974	6.372027	5.006955	2.306545	7.161673	5.278248	3.528236	0	8.727029	0
TCGA-BT-A20R	2.11780821917808	1	7.3560303	4.2663995	5.2433256	4.0220684	5.3134319	4.7077901	5.3773684	5.6353326	5.2723564	3.2153462	2.9055005	3.1308749	4.2159773	3.4279169	2.4069301	3.3227182	4.4099854	4.4684836	5.2923867	4.3811312	2.2020098	3.9528474	3.8348028	3.4186422	4.6868445	4.0596123	4.1522517	2.5426533	2.1406334	2.0075921	3.1728106	1.9195399	3.6043107	5.4004148	5.5523239	4.1817473	3.1928288	3.8809835	5.9813829	3.4909533	1.9699073	5.9192049	5.8005362	0	9.5441014	0
TCGA-H4-A2HQ	0.473972602739726	0	3.2757244	2.3948789	3.2721675	1.67377	3.0899648	4.2051148	3.6793147	3.4829659	4.1630645	2.0027621	1.8048779	2.1027309	1.8485881	1.9091135	2.0904652	2.0248858	2.253678	4.2804237	4.2515248	3.6705625	1.6938743	2.6683516	4.6803209	2.6824154	4.2940242	2.5712443	2.750842	3.2222495	1.9750671	2.431852	5.6840822	3.6199573	1.8561098	4.745466	1.5724632	3.853705	6.9155064	5.1423766	6.4631339	4.4292538	4.3544517	5.6710252	2.3802136	0	10.798796	0
TCGA-FD-A43S	1.4027397260274	0	5.600635	3.519694	4.696105	2.848549	6.169755	5.095317	5.231715	6.109021	4.871866	3.831954	5.280805	4.036201	4.131648	2.910585	2.649758	4.571949	6.47032	5.414538	6.567149	3.480615	2.734114	2.734042	3.910221	4.788237	3.880841	4.296327	3.428572	5.61333	5.505856	4.093986	3.322419	2.165354	2.846733	3.449041	4.231066	4.20638	4.140876	3.785039	4.272727	4.301049	3.360043	3.321683	5.152468	0	9.409394	0
TCGA-ZF-AA58	1.2986301369863	0	5.3072324	3.9018129	6.4950723	2.5757553	3.7781551	5.8921046	3.8090486	4.7457141	6.9088206	2.3909376	2.6158973	3.1704497	2.8986667	3.3494433	2.2886093	5.041697	2.8327975	2.9785216	5.1771035	4.9677682	2.0081735	6.3678008	3.0633318	3.2908637	5.6137326	4.6193664	2.5175918	3.8341154	1.6837714	4.6832949	3.9716475	2.2649073	3.844144	1.1623775	1.6045985	5.5322796	3.0392604	5.4835407	3.6148903	2.9908396	6.3578718	0.8514485	3.1725016	0	1.7677724	0
TCGA-DK-AA6P	2.57808219178082	1	3.5229226	2.1011292	2.6267271	1.7213532	2.3299419	2.557093	3.8696855	3.5445383	3.3488988	2.3809294	2.4518155	2.4135214	2.3034654	1.959637	1.9058841	2.3986238	2.9373143	3.9416948	4.2345569	1.6899265	1.7415043	1.67149	2.2877229	2.7375478	2.2576848	2.8758973	2.0059629	3.223636	3.3526081	2.0987172	1.873617	3.8936904	1.9694333	5.2220899	2.0985967	4.2969029	4.8007122	3.1656138	5.4682487	5.9002648	2.8338468	4.6793756	1.7552463	0	3.6044585	0
TCGA-XF-AAN0	5.4	1	4.925256	2.821295	3.946123	2.236625	4.537663	3.694996	4.464211	3.507164	4.424815	3.013101	3.39478	3.056155	3.12987	2.620199	2.596813	2.848235	4.840916	4.129539	4.559271	2.803378	2.217623	4.539849	3.075927	3.642173	4.484105	3.729431	2.090415	4.01926	3.607079	2.550596	4.194674	3.180098	2.99961	3.98702	3.232871	2.868084	3.320769	2.925175	2.587574	3.023005	3.499015	1.378575	4.962975	0	12.026055	0
TCGA-BT-A0YX	7.23561643835616	1	3.9169972	2.6446155	3.4539185	1.8948256	2.1521057	2.4041094	2.5727916	3.0672023	4.2280948	1.9342162	1.779476	1.8429568	2.1852179	1.9731528	1.8553131	2.62765	1.6490491	4.0187683	3.2190374	1.7090599	1.702293	1.5991137	2.2972583	2.6219095	4.4178694	2.7774189	3.4925237	2.9181741	1.7592899	3.7128915	2.1586478	4.0389026	3.8644561	3.829356	1.6248016	1.9037812	4.5058374	4.1597989	5.3501741	4.1939198	3.8608106	5.7023887	3.4223854	0	12.5466304	0
TCGA-ZF-A9R5	2.43013698630137	1	2.3198216	3.2188971	3.4092676	1.842804	2.3784824	3.04982	2.5564384	3.4405535	3.0194975	1.6054135	1.8389135	3.2346955	2.7960963	1.5835009	1.8993488	1.8914331	2.6320317	3.1139812	4.5721537	1.4161699	1.6617154	2.1598494	1.9299803	3.2626112	3.5955193	2.6897026	3.7343377	3.333451	3.4757992	3.8692295	3.5509725	2.6835135	1.3260328	5.3875619	1.8172918	4.4223292	3.988499	4.8195654	4.972231	4.0106371	3.7468506	6.5411027	4.1035398	0	11.0295238	0
TCGA-GV-A3JX	0.446575342465753	0	3.843034	2.652723	3.718171	1.776001	2.65008	3.101428	3.153163	3.789856	4.154683	1.973544	1.987802	1.81333	2.002075	1.919075	1.862999	1.66995	2.611058	3.53381	4.533427	4.195341	1.698909	2.179867	2.289366	2.683551	4.564415	4.536277	3.280775	2.939966	1.947252	3.595003	3.948886	3.120408	2.984325	4.92052	1.593401	5.045822	3.546307	2.107975	5.508791	4.640523	3.612107	2.768091	3.7313	0	7.224403	0
TCGA-ZF-A9R3	1.58082191780822	0	4.718399	2.3698849	3.9221828	1.8205386	2.3276668	2.7472594	4.1581877	3.2866218	3.7794518	3.181483	1.9147966	2.384717	2.0667896	1.8506276	2.1229905	2.1140012	2.7228614	3.9359981	5.2545661	3.2472218	1.7258021	2.0988315	2.9193138	2.7998896	4.2492785	2.8321833	1.9486704	2.6648836	1.7013184	2.7205497	2.7852897	2.6556592	4.743749	5.3533344	1.661644	2.413027	5.2361124	4.1048363	5.9478384	5.6583098	2.3448142	0.9145077	5.3996235	0	4.6864852	0
TCGA-G2-A2EO	0.70958904109589	0	5.5309719	2.7507879	4.3720981	2.8111193	3.2695959	4.1749611	4.0411039	5.0621842	3.9789348	2.3066434	1.8924028	2.7065574	2.765273	2.4560071	2.3140182	2.1931092	3.1842881	5.7152858	4.8794037	3.3480084	2.3646182	1.6069517	3.437847	2.8304225	3.8679119	3.0759846	3.6414931	3.5224458	1.9220615	3.3851282	3.1939234	2.1225172	4.1174713	4.2655439	1.5765061	4.2865368	6.3319041	4.1154299	5.4518926	4.397657	2.1917964	4.9965318	2.4261149	0	6.1661462	0
TCGA-CF-A5UA	1.09041095890411	0	3.1106687	1.6692099	4.487743	1.625112	1.9245022	3.0569643	2.9943868	4.8445225	3.2934644	2.3432595	2.1301593	1.6832311	2.3404989	2.907487	1.7241938	2.3034391	3.3688633	3.8662046	4.3577872	2.4135045	1.688571	1.5351158	2.8778696	2.7873519	3.0834254	2.5654684	2.1839419	3.4123643	2.0673787	1.9979609	3.2408504	4.2810446	2.2198081	3.4367383	1.6051088	2.5707595	5.0161376	4.6066371	5.1951761	5.1806102	2.5083165	3.7367137	2.3013693	0	10.7054871	0
TCGA-K4-A3WU	0.583561643835616	0	6.222057	4.170266	4.504129	3.075248	4.734341	5.242325	4.429458	5.295232	4.999335	4.359024	3.597567	3.813062	4.233178	3.526737	2.39375	4.446659	5.141366	6.095709	4.530466	4.50437	3.251307	3.726364	4.091859	4.64363	4.357495	4.073967	4.296225	3.512007	2.96124	4.117723	3.788028	2.984795	3.574144	4.936167	3.583681	4.570447	4.249536	3.385936	5.472302	5.630017	3.183326	4.297847	5.557138	0	3.902714	0
TCGA-DK-AA71	1.43561643835616	0	3.763067	1.896081	2.992044	1.766474	2.389139	3.201556	2.037179	3.635304	3.020306	2.095043	2.080231	1.809306	2.118716	2.382157	1.867912	2.062836	2.779353	5.507103	3.100371	2.691519	1.636126	1.789287	2.841528	2.790572	3.046482	2.149314	1.823653	3.021959	1.859176	2.746025	3.244272	3.214969	2.180014	4.539232	1.643519	2.096126	4.90459	3.067402	6.186586	6.791991	2.550768	6.479122	6.419553	0	11.535232	0
TCGA-XF-A9T2	0.750684931506849	0	3.935161	3.754727	4.231583	2.055568	3.313808	4.911621	4.11825	5.599244	3.748763	1.990583	3.046644	3.654279	2.592488	2.218052	2.249414	2.858443	5.364981	3.945851	7.278736	3.22558	2.127825	1.634077	3.304208	3.322828	3.03886	4.17273	3.25594	2.163506	1.650572	1.831939	2.024115	2.419408	2.216975	4.914229	1.743481	4.213996	5.128694	4.388548	5.130611	1.735538	3.528563	5.567075	5.66304	0	3.592323	0
TCGA-FD-A5BY	0.287671232876712	0	5.2385954	2.774735	5.2450832	2.7142232	4.1640856	4.717711	3.8384551	4.3116735	6.0672649	2.6008452	2.5911567	2.3532592	2.5973569	2.7880997	2.0596716	2.0774717	2.7315359	3.3238687	3.7405882	4.1358311	1.9121363	3.3944313	4.3529476	2.9095444	5.1615702	3.5791679	3.8293576	3.1009389	2.357657	2.3380507	2.7388534	3.5054014	5.2062911	4.5877911	1.723431	3.3803166	5.5148928	5.1383025	6.0862061	5.7926762	6.3445696	0.8409684	4.24749	0	10.7434627	0
TCGA-BT-A20T	7.85753424657534	1	4.234023	3.115103	4.400675	2.814352	3.343187	4.663489	4.159693	4.289048	4.910854	2.794409	1.761439	2.695369	2.716639	4.410874	2.010333	2.516608	3.544338	5.244495	4.753909	3.083124	1.659063	2.04229	3.603881	2.733721	4.289351	3.13371	2.345976	3.31027	2.052544	2.325486	2.758145	4.493413	3.74357	4.07946	1.598248	4.715014	4.612316	3.983122	6.399031	5.772624	2.343812	6.938548	3.945653	0	8.785777	0
TCGA-UY-A78O	5.23835616438356	1	2.943283	1.886782	3.110934	1.765959	2.25501	3.525562	2.168281	3.67707	2.749607	1.997086	1.855845	2.087858	2.233685	1.800888	1.801102	2.109889	3.335303	2.818783	4.436873	2.438634	1.676576	1.611503	2.160279	2.77669	3.014158	2.828445	1.957884	2.571963	2.014426	1.92611	1.505449	4.8763	1.606339	4.367665	1.822192	2.286352	5.032653	2.552396	5.374319	6.026625	2.056808	6.492823	2.359156	0	7.116563	0
TCGA-4Z-AA89	0.945205479452055	0	2.1424435	1.5990965	2.6297778	1.5725186	1.3554881	3.0758727	1.2939232	2.7765819	2.8248032	1.424225	1.5520625	1.7647795	1.8548766	1.9171225	1.7435537	1.7498343	2.9262483	3.3617074	3.2528974	1.6135921	1.6187806	1.7834215	1.6612594	2.5697304	3.3261952	2.5726857	2.1663738	2.3573107	1.6562092	1.7240302	3.7194745	4.994093	2.9492438	4.9838084	1.6500959	4.1633939	5.5098431	4.9208394	5.8315847	5.3011791	3.3660782	7.80103	3.4346079	0	10.9975437	0
TCGA-XF-A9SW	1.50684931506849	0	7.1705776	4.5096361	5.8963759	4.1479439	7.1471215	6.4630613	5.4188369	6.8232157	6.7959294	4.2330051	4.6112374	4.4382171	4.9850906	3.4260572	2.6529753	4.7862613	6.7066796	5.3476078	5.3826474	5.3051374	3.580061	5.0895816	5.1088787	5.0640896	5.0056495	4.8678393	4.7327793	4.1994222	6.2909475	2.5537813	4.3022055	2.0759172	4.2051853	2.9394129	5.4230284	5.1138692	4.243761	4.4050079	4.3447502	3.8156417	3.3115435	0.8508636	4.4255322	0	1.3792993	0
TCGA-BT-A20W	1.87671232876712	1	5.053592	3.106694	4.11433	1.97233	3.604739	3.578324	4.801317	4.770096	4.284969	2.881274	3.061554	2.530285	3.362508	2.298016	2.939821	3.684403	3.170191	4.745562	5.180206	2.228042	2.435389	2.353585	2.975886	3.968681	3.695109	3.293248	2.341617	5.218427	3.889086	2.549361	2.198154	3.286726	1.744968	5.690426	2.346777	4.652028	4.422932	3.362118	5.509163	5.582711	2.165659	4.163659	3.232955	0	6.896379	0
TCGA-FD-A3N5	3.05479452054795	1	5.171944	2.421613	5.7644292	3.3843171	7.4320825	4.5445927	2.8060194	3.517659	7.0717159	1.7515454	3.0108848	1.7590864	1.9227561	3.6581628	2.3450648	1.8708698	1.1751952	3.2482882	2.6261246	2.9099757	1.6568693	4.4247714	2.2590527	2.4747015	5.6214797	4.7366393	1.6784177	2.5814823	1.7150193	2.4054606	2.3778092	3.8135407	3.6685791	2.3212784	1.5614443	2.337257	2.9974518	5.3793036	5.8564584	5.6921221	6.6329561	0.8699868	2.6100005	0	6.5578429	0
TCGA-DK-A3WX	1.26027397260274	0	5.259706	3.095056	4.655711	2.590847	5.151903	4.532	3.095149	5.747677	5.294051	5.58837	2.711475	4.174194	2.114478	3.186365	4.067188	2.326202	2.369959	2.965864	4.023995	2.397197	1.865638	2.290647	2.352305	3.789645	5.035724	3.756391	1.680706	3.701068	3.10837	3.445562	2.969399	2.753059	3.599789	1.597903	1.556486	3.667964	3.848062	4.382819	5.406355	3.673965	6.149934	3.96472	4.947867	0	2.567387	0
TCGA-FD-A62N	3.74520547945205	1	5.5994986	3.858202	6.1574823	2.8613422	5.9056564	4.6544586	4.2811757	4.7695977	6.6506939	2.3348484	4.1698856	2.6276048	3.2444746	3.1647311	1.9773409	2.7114054	4.123976	3.4767133	4.938294	3.0447334	1.8794121	2.4644973	3.3382709	3.4709673	5.0674251	3.3274789	2.3348183	2.5336443	2.6729815	4.6441045	2.9667947	1.3502713	2.8889129	2.0527494	2.9042604	3.6099969	3.64069	4.3151377	4.0689777	4.6549591	5.5018795	0.827638	3.3443237	0	1.1890082	0
TCGA-HQ-A5NE	1.77808219178082	1	6.677899	3.044635	5.96588	2.785912	6.490338	4.299194	4.528643	4.856496	5.712178	3.278875	3.944441	2.571908	2.702876	2.600516	4.471715	2.856543	2.980932	2.831184	4.726838	4.590513	2.086979	5.47525	3.902546	3.554239	5.272641	4.943893	3.531344	4.969379	3.314844	4.673926	2.60399	2.718168	4.407723	4.852031	1.761202	3.22977	3.461988	4.863438	6.288856	4.07703	6.289542	1.861882	5.895392	0	9.616874	0
TCGA-XF-A8HE	2.6	1	4.010159	3.402837	3.927915	2.284729	2.819039	3.285657	3.16476	4.127931	5.848189	2.416158	2.340972	2.829972	2.429204	1.904658	1.901483	1.977571	3.058563	5.245911	3.378156	2.167785	1.631773	1.726076	2.138045	3.325818	5.83523	2.855191	2.312715	2.765556	1.980202	2.894014	2.658389	2.873106	2.214367	3.527985	1.569911	2.817041	5.259266	5.091295	4.460507	3.410222	2.855367	5.830566	4.538953	0	10.553131	0
TCGA-DK-AA6R	1.72602739726027	1	4.467648	2.299938	5.319398	2.151952	6.506249	4.366812	3.465068	4.142865	7.532952	2.235043	2.301642	2.040876	2.145401	2.00633	2.635001	1.716737	1.451088	2.534675	3.047304	2.830813	2.690558	3.946928	2.736303	2.448663	5.831844	4.981152	2.143683	3.246486	1.799179	2.894953	3.582737	3.245014	1.907129	4.566664	1.556486	5.278577	3.39076	5.483448	5.30391	3.741241	6.519287	5.540788	2.820076	0	10.505371	0
TCGA-XF-A9SI	3.08767123287671	1	5.1265184	3.9087782	5.157637	3.0560097	5.1898885	4.7903028	4.3112148	5.3585812	4.8709778	4.2420463	2.7994144	2.879043	4.1341787	2.8105551	2.1959645	4.5412621	6.1382554	4.9077752	4.8202595	3.3897038	2.3465162	4.2990581	2.7436959	4.2387271	3.8813315	3.7482905	4.1757572	2.3459101	4.7051779	4.8814662	3.6971871	1.7764229	2.3152154	2.8793986	5.1701721	5.2304843	4.3672648	3.6544595	5.4825631	4.2295925	5.0327739	4.7602392	2.9784478	0	1.9572802	0
TCGA-BT-A42C	0.887671232876712	0	3.832377	2.05736	3.052861	1.686415	3.394483	2.651912	2.604995	3.725174	3.354995	3.012388	2.79776	2.194475	2.219691	1.696588	2.203143	2.016526	2.355142	2.777285	3.297223	2.229935	1.776488	2.973302	2.738262	2.859892	2.751	3.682722	2.415167	3.86562	2.131679	2.982156	2.470519	4.570147	4.685545	3.679109	1.763654	4.36386	5.338318	3.121396	6.465141	5.864493	3.807771	5.969837	4.861606	0	5.59751	0
TCGA-KQ-A41O	0.183561643835616	0	1.86421109	1.76775035	2.57546028	1.55466718	1.53496062	3.91526322	1.23380542	1.87874526	1.00845764	1.55459351	1.37199761	1.62470631	1.44923963	1.59249704	1.62060766	1.62260437	1.17087654	2.12522817	2.4090114	1.5549594	1.62941899	1.81319379	2.58870599	2.41846008	1.25421121	2.61672563	1.50603495	1.82250033	1.60730732	1.8280138	2.71120868	5.38534695	1.34380707	4.50142326	1.57830484	3.18408073	5.22907415	2.79628224	5.15656854	6.15167293	1.40403293	4.78650299	2.82699118	0	7.70622735	0
TCGA-YF-AA3M	0.547945205479452	0	3.599671	2.401608	3.609055	1.710024	3.289618	3.748629	1.793648	3.536491	4.575797	2.02678	2.234917	1.951265	2.000251	1.997867	1.757615	1.959971	2.610811	2.438469	2.557765	4.342876	1.770056	2.6392	2.366396	2.624423	3.8167	3.227818	1.953335	2.328644	2.987043	4.115189	2.024894	2.267789	2.768028	3.773231	1.591717	3.473979	2.774585	5.335687	4.968162	4.255348	3.914059	3.852066	3.62102	0	11.047668	0
TCGA-G2-A2EC	1.89041095890411	1	5.490135	3.547024	4.930579	2.663743	4.773813	4.655642	6.063623	4.983566	5.094902	4.385333	3.238745	3.287125	3.437067	2.851649	3.114634	3.662406	3.743059	6.014478	6.552723	3.522555	3.037092	2.344838	3.509273	3.435791	4.740283	4.773366	3.983274	6.14851	3.932532	2.491171	2.361063	3.439048	3.719328	4.878462	2.187869	3.943442	3.51216	4.690001	5.728122	5.499598	4.019592	4.606553	7.804619	0	6.171168	0
TCGA-CF-A5U8	1.59178082191781	1	2.8211004	1.8525349	3.3347615	1.6707206	2.2811894	3.9355183	2.1682184	3.2228869	3.2923271	1.743892	1.8719014	1.7605929	2.6256865	2.4031138	1.8612614	1.7918653	1.7844264	2.5835971	4.0782765	1.8678096	1.6671657	2.0301273	1.5682766	2.6654039	3.659087	2.6092036	1.7905016	3.5895786	2.2063645	2.0422529	1.5920168	4.133704	1.4058717	4.3648682	1.6065126	3.5639013	4.3810395	4.5598789	5.5328361	4.2104977	3.6214416	5.0383868	4.1436961	0	10.700356	0
TCGA-UY-A8OD	1.35616438356164	0	4.7144484	3.3831447	4.6833451	3.205782	5.435355	5.333314	3.186033	4.774418	4.9694639	3.2119387	2.9058632	3.4103351	3.8558325	2.8683743	1.8737842	3.4465299	4.0967829	4.0573258	4.197303	4.2888584	3.1545016	3.8036068	3.5322494	3.9911381	3.6809592	3.5342584	3.3337104	3.8135254	3.4745843	2.6459189	3.078139	1.5682197	3.2285701	3.9799995	3.2294481	4.0881453	2.9746212	3.9562205	5.4916247	5.1275092	1.9926983	4.2229589	2.9675855	0	1.2298991	0
TCGA-4Z-AA7R	0.547945205479452	0	4.0279512	2.6443588	3.3590004	1.8230741	3.5957727	4.1429579	3.0500118	4.1728871	3.9640408	1.9290296	2.4402852	2.4726427	1.9564985	2.0184272	2.4264034	1.7792019	2.2625002	3.6879774	3.9906919	2.3134713	3.7752012	1.8455699	2.0196943	4.1821496	3.3502185	2.5897707	2.5324259	3.7286574	1.6073073	1.9179475	1.6205468	2.1079243	1.8126778	5.1897471	1.6240933	2.395177	5.7451076	2.6943393	6.0874488	4.5072594	2.015544	4.2618252	1.6451069	0	2.6584993	0
TCGA-FD-A3B4	0.887671232876712	0	5.6538341	3.5354767	4.8463734	2.9058224	4.253334	4.8929728	3.5056643	4.2437935	7.7035758	3.6095456	2.5523112	2.5280147	2.9148649	4.8007002	2.9521491	5.0165452	2.5377994	4.0121554	4.2822648	3.8494309	2.1911237	3.6577012	4.786655	3.1371652	7.0443046	3.7629977	2.4353059	4.1387033	2.262035	3.2873513	2.852615	3.3850546	5.2981727	3.1118901	2.0641413	4.8200837	4.6444473	6.2550353	5.4810756	3.7330754	6.106668	4.664981	2.9135566	0	6.6832834	0
TCGA-FJ-A3Z7	0.156164383561644	0	5.1714498	2.526578	3.3846961	1.8115714	1.8435847	3.2855449	2.8222256	5.4712438	4.6987287	2.3386893	3.4032305	3.505945	3.7078893	1.7350045	2.4449307	2.9169172	3.4014282	3.3419721	4.170884	1.6356571	2.0627351	1.5067976	2.2780534	4.790799	3.2514354	3.4673492	2.4931485	5.0360766	2.0424088	3.2802814	1.6613517	2.6269353	1.4969355	2.7305804	1.6369185	2.6002974	2.0560584	2.8246016	3.3257497	3.8459438	1.4953591	2.0084063	1.9258898	0	1.3017552	0
TCGA-G2-A2EJ	1.00821917808219	0	2.7851795	2.213725	2.9857245	1.6584082	2.4678707	2.7354567	1.5684509	3.0695978	7.0279041	2.0021127	1.6120593	2.0009992	1.6400644	1.8249983	2.5288498	1.6130766	1.4122307	2.0330681	3.1559998	1.2426235	1.7265795	1.9797132	1.4982262	2.1635469	5.7507924	4.2874566	3.0323145	2.5594537	1.6608986	2.7759287	2.6742041	3.9772351	4.3875926	5.3134837	1.5564857	3.387272	4.8673047	5.3753503	5.7960484	3.8278275	6.2542788	5.3357363	7.8512873	0	4.8739148	0
TCGA-SY-A9G0	0.323287671232877	0	6.9579427	4.5791669	5.5233068	4.543434	6.6619101	6.008804	4.8732755	6.1908962	5.9953726	4.0247562	3.7585375	4.4278637	5.1431836	3.7252081	2.9092601	4.3615997	5.1278057	5.636641	5.5547581	4.7371676	4.186945	4.9259676	4.8412529	5.0301189	5.0423095	4.7124691	4.9171691	5.1468753	4.7566581	2.660852	4.545328	3.4327857	4.3509642	4.3157888	4.660731	4.9031943	4.0414355	3.8203113	4.9495508	4.8511377	3.2590542	4.2083771	4.3054324	0	9.6551089	0
TCGA-G2-A2EK	5.86027397260274	1	3.6888351	2.6674943	4.4054885	2.3410036	3.4552508	3.5437833	2.8127233	3.7748261	3.6910549	2.4843628	2.5334777	2.636562	2.9036212	2.4982837	1.8269398	3.1421192	4.0022028	3.7185632	3.7359586	2.5375349	1.7485841	2.4687543	2.3825973	3.0866502	4.0000166	3.769135	2.5144772	2.720998	3.4885256	2.547778	2.2657327	4.6620806	1.779619	4.9824916	5.1411284	4.2691504	4.2497639	2.9541463	5.6814866	5.0549504	3.9707642	5.2611022	3.3257046	0	8.6887351	0
TCGA-FD-A5BX	0.745205479452055	0	3.3536314	4.6377267	4.6377204	4.2689645	7.5880559	6.3313915	3.0413216	5.9336895	4.6998544	2.4752611	7.1813221	1.8869899	3.3621202	3.0299242	1.7528759	2.8439894	4.613827	6.3159618	6.1495139	2.4441796	2.1242874	5.0033525	3.4148648	3.7143944	3.2681091	3.3004016	1.8671153	2.8158758	2.6616654	2.6470205	2.665354	1.5820888	2.1379689	1.5441119	2.7295356	5.1840382	4.9677814	6.0202646	1.2798418	2.9465576	1.7597924	3.6957064	2.47482	0	6.4737648	0
TCGA-XF-AAN4	2.22739726027397	1	7.2493638	5.1926284	6.2207835	4.5691313	7.5698117	6.8354423	5.3322778	6.8170489	7.6811978	4.6607483	4.7137043	4.7367199	4.8419404	4.0908881	3.2593464	4.6956005	6.2386677	5.1861584	5.4873286	5.1506866	4.7483543	5.3759991	5.4141763	5.1292879	6.0469427	4.7474616	5.195545	5.6646	5.4540801	3.5369163	4.6322583	1.6681812	4.6117068	1.3303121	4.4670769	5.6528149	3.8771731	5.2568823	3.8891588	3.1488305	5.5601269	3.3491294	4.8487354	0	1.4605541	0
TCGA-FD-A3SO	1.01095890410959	0	4.685866	3.5262419	5.3315854	2.802274	3.3201558	4.3850922	4.2409576	4.4827704	5.1215357	2.4875122	2.9279152	2.8808898	2.8855292	3.1202509	4.3643624	2.5685112	2.7126963	2.4402166	3.9387246	2.9438111	1.7262538	2.0003418	2.6925759	3.313168	4.8767574	5.0319885	2.2327178	2.7143911	6.6150195	2.9399209	2.3350335	3.043299	2.7049921	3.9201739	1.5638113	3.3820454	2.5455097	4.8448692	3.6560529	4.9610995	2.862461	0.8645619	4.2763281	0	1.8630429	0
TCGA-FD-A6TA	1.35616438356164	0	4.998434	3.328393	4.380345	2.902809	3.883606	4.258517	4.416311	3.909201	3.970081	3.077917	2.340762	2.760214	3.206339	2.93417	1.803068	2.351841	3.127078	4.226129	4.434452	3.789475	1.960821	2.194898	3.143342	3.126692	3.251103	3.396503	2.815154	2.665307	1.921403	2.438188	2.449794	3.420954	2.850057	4.947746	2.314453	3.526537	4.994515	3.961898	6.193928	5.461138	1.909437	2.531228	6.757935	0	10.888463	0
TCGA-FD-A3SS	0.0547945205479452	0	5.189258	2.292261	3.375736	2.133406	2.720798	4.202248	2.191241	3.321445	5.331831	2.724048	1.821859	3.127964	2.344584	1.854038	1.73392	1.867523	3.709934	2.183135	2.307245	3.675399	1.704244	4.044953	2.1116	2.933707	4.659177	5.469254	1.778975	2.224774	1.809032	1.634847	1.870088	2.41183	2.03989	4.893457	1.565635	2.599365	4.166674	5.280041	5.266632	4.901361	4.542796	2.883803	3.40402	0	9.688155	0
TCGA-FD-A43P	2.28767123287671	1	5.2048886	3.4579799	4.3339118	2.8677497	4.1997626	3.4759468	3.4984185	3.9822048	4.1049393	2.356669	2.2509188	2.3205655	3.1295831	2.5778878	2.0327759	2.5097546	3.3650966	4.1504846	3.9827599	3.3816492	2.2925381	2.8009818	2.30208	3.1602965	3.8019169	3.0095438	2.5828853	2.3077677	1.8297367	3.9889696	2.7775608	3.1994289	2.6244478	5.1756671	2.180057	5.5108607	5.6240131	2.9524115	5.9825965	6.2544151	1.6502046	4.7557112	2.5707077	0	6.4504538	0
TCGA-BT-A3PK	1.61095890410959	1	5.654882	3.483568	5.347861	2.100331	4.126463	4.474201	2.924176	5.267821	5.363431	2.728185	3.86464	2.643772	2.752984	1.815163	4.518303	2.212137	3.755801	3.25938	5.560339	2.359915	1.826908	4.038843	2.586614	3.974418	4.551094	4.189373	3.095551	5.918817	1.762477	2.897528	2.617853	2.064207	3.351564	3.28173	1.556486	3.253965	3.93897	3.532929	4.930793	3.35131	4.692147	4.611709	4.634409	0	7.704354	0
TCGA-XF-A9T6	1.11780821917808	0	3.432535	2.007429	5.195899	1.70905	5.618137	5.026789	2.125077	4.318168	7.776868	1.556915	2.745071	1.69008	1.956763	1.819001	1.855204	1.946942	2.445247	2.742924	4.312042	2.315969	1.634257	4.079543	1.655694	2.475272	6.044777	3.840534	1.400421	1.893153	2.634353	4.668062	2.317712	1.613849	3.049708	2.569619	1.556486	2.006398	2.712075	6.571121	5.208396	3.956878	5.432428	5.273511	2.749737	0	6.755115	0
TCGA-FD-A5BV	3.47945205479452	1	3.9255229	2.5320174	3.5686177	1.8884196	3.7115444	3.1162314	3.9426953	4.4269699	5.8756987	2.8918964	3.2813946	2.678957	2.5827457	1.8521706	2.2066404	2.0510383	3.3396723	5.0294888	5.6132644	3.9853194	2.3374111	2.0164709	2.9911294	3.1203253	5.2281047	3.3037793	3.6742195	3.7924057	2.7710437	1.711401	3.1109235	2.3844922	4.0065303	5.1776938	2.387962	3.4460213	4.0698608	4.398001	5.9705078	4.2384609	3.6739892	4.9620207	4.9255658	0	8.6838072	0
TCGA-ZF-AA4U	5.54520547945206	1	1.8525803	1.6279388	3.0152838	1.5864728	1.6670594	3.726176	1.4288407	3.3932174	2.4640855	1.8465237	1.5305826	1.753326	1.7272356	1.5835009	1.6089196	1.641546	2.431674	3.1488383	2.9605517	1.8117473	1.6187806	1.7217889	3.3692268	2.7540685	3.3846904	1.7018375	1.9898198	2.5750268	1.7114807	1.8289763	4.4520356	5.0516755	2.3985455	4.4377625	1.5642341	2.882163	6.0381045	4.402915	5.3947635	5.4454537	3.2680468	6.5129179	2.9708608	0	11.4255536	0
TCGA-SY-A9G5	1.3972602739726	0	5.787241	3.331493	5.165501	3.642961	4.044297	5.17215	4.245137	4.627365	5.654101	2.488555	2.646205	4.318676	3.055537	3.434347	1.90299	2.503173	3.642868	2.52624	3.743613	4.107914	1.791856	4.654844	3.362232	3.578733	5.026688	2.498219	2.122321	3.735673	1.655595	3.121706	2.85555	3.776845	3.17268	3.21817	1.665099	3.901216	5.469601	4.85274	5.837454	5.631765	2.420951	6.049253	4.128085	0	10.838682	0
TCGA-KQ-A41R	1.61643835616438	1	2.5354905	1.9374699	2.6079236	1.6159583	1.6042106	2.8709489	1.8857741	3.9469452	2.9302911	1.816917	1.8415547	2.0673464	2.5499638	1.6157949	1.6822573	2.3367915	3.3463148	3.7288641	4.1511012	1.9496492	1.8514402	2.0351846	2.8311366	3.5863045	2.394016	2.0228364	3.406722	4.0161407	1.9479205	1.7529364	2.4041197	4.0774173	2.2535111	5.2009541	2.3408906	2.2538899	2.4644156	1.9546585	4.8978164	4.8742911	1.4016267	3.0973735	2.4950203	0	6.614913	0
TCGA-GC-A6I1	1.53972602739726	0	3.3988888	3.0511629	5.3340698	1.7310177	4.4813999	3.2910408	2.1959191	3.9020409	6.2085284	2.1033404	2.5966644	1.7260959	1.9413266	1.7315469	1.8845667	1.910435	1.5722435	2.3693632	4.4579434	1.5572504	2.0249464	1.8098787	2.0228472	2.256667	4.7555101	2.5794788	2.4894629	3.3195826	1.6544366	3.4728771	2.3439348	2.37812	4.0875799	1.153005	1.5564857	4.0119151	2.9734319	5.4988834	4.3766366	3.9882342	6.9589412	4.7083031	2.9731346	0	3.7257903	0
TCGA-GU-A764	1.70684931506849	1	4.8143062	3.1406109	4.5779371	2.6550199	4.3613047	4.922557	4.3281839	4.9410102	5.20549	2.4669244	3.0917868	2.113186	3.2588036	2.077039	2.0065332	3.1742313	3.6122453	2.7657859	5.1634604	3.8466922	1.949369	5.284348	3.1890318	3.7063663	4.7408002	2.797506	2.3835856	2.8828569	3.4582692	3.9402255	3.0151744	1.512793	3.4174608	2.5374275	1.9803728	3.2258783	2.596094	4.1954915	5.723425	3.1409209	4.2693044	0.8856511	3.6664022	0	9.0198523	0
TCGA-G2-A2EF	2.58904109589041	1	3.3877161	3.5912983	8.3416906	4.9368708	1.6238387	4.5231606	2.8933586	7.1105848	7.2190215	1.4299993	1.6481789	1.8218461	1.6667729	1.722102	2.2831581	1.6813179	2.3514755	4.1458295	4.142085	2.1155077	2.0834751	5.1843234	2.506701	2.2521549	5.6232206	5.4170691	2.3622373	2.0391277	1.6073073	4.9306302	4.2053216	2.4704606	5.3479137	1.1112512	1.5659513	6.0792344	4.9156529	5.7613693	3.3241396	2.7061453	5.1915005	0.835708	2.9041714	0	4.6034005	0
TCGA-FT-A61P	1.05753424657534	0	5.590849	3.813905	6.480326	3.080259	6.051475	5.245629	4.33233	4.75119	7.95202	3.183704	3.24896	3.116157	3.545969	2.855591	5.098134	2.79918	4.728536	4.958794	5.083571	3.592545	2.879209	3.429274	3.616203	3.325483	6.498941	5.403163	3.002519	4.203136	4.25185	2.997641	3.073359	1.747907	4.368901	3.515605	4.265227	4.082867	5.887862	3.354238	5.708293	3.266178	3.797774	5.255543	2.199096	0	3.501462	0
TCGA-K4-AAQO	0.945205479452055	0	5.443151	4.303369	5.158904	3.812151	6.250942	6.214215	4.422096	5.584735	6.303701	4.321352	3.766681	3.259254	4.807108	3.089168	2.272052	3.951276	5.683267	5.654866	5.052348	4.795735	4.174872	5.847982	4.686965	4.106343	4.218703	4.387621	4.428721	4.980248	6.200437	3.337639	3.990114	3.208173	4.208824	4.751092	5.452687	5.163269	5.404106	3.344289	5.732056	4.973501	2.839563	4.49874	3.22226	0	7.82561	0
TCGA-DK-AA6L	2.46301369863014	1	4.0398026	2.7692834	3.6757502	2.1980415	5.0998584	4.4132089	3.2919782	3.0568969	4.1147034	2.0247155	2.3674264	2.7065258	2.1918865	4.0308081	1.6279913	1.7376536	2.6484117	1.7044539	2.9728393	4.2219868	1.7101847	1.6812893	4.2382216	2.5232998	4.2510752	2.5835047	3.3314381	2.0472082	1.6073073	3.2365991	2.5356611	4.3894503	3.4584059	3.5850141	1.6417591	2.6761422	4.6070911	4.3521086	6.2364782	4.9740436	4.2843035	1.0022937	3.7249643	0	10.6752345	0
TCGA-K4-A6MB	8.24931506849315	1	4.535028	3.205631	4.195174	2.93082	3.958526	4.426198	4.415789	4.118828	5.416947	3.351134	2.651992	3.485173	2.991538	4.911124	1.891822	2.12772	4.402294	5.612191	4.586949	3.482558	2.08103	2.138636	2.94592	3.151833	4.623894	4.148502	3.068888	3.984145	2.246823	2.298022	2.377176	3.550498	2.993011	5.490279	2.110532	4.218979	3.295642	4.42505	6.25633	5.696078	3.469119	5.143242	3.279585	0	8.843707	0
TCGA-BT-A20P	1.54794520547945	0	3.4049995	2.1193615	2.8016687	2.5944889	3.2027226	4.5484266	2.8692729	4.5636281	2.9250337	2.4289827	1.5933725	2.3805856	1.8535483	1.7672513	1.8725683	2.1440384	3.4071946	5.0103432	4.2258713	1.8585601	1.6400988	1.7108782	3.2025913	2.3494848	3.0198043	2.8138551	1.8209129	4.5503023	2.2682342	3.6160999	4.0943993	4.9484926	2.8832838	3.76251	1.5785366	4.7325535	6.1961383	4.5398327	5.8248337	5.240498	2.4554545	5.3136321	2.4465622	0	3.5257928	0
TCGA-FD-A3SJ	1.13698630136986	0	4.52215	3.314376	4.647486	3.228918	4.656479	4.730161	3.177781	4.547817	4.835665	2.460413	2.88057	2.568475	3.350878	2.941486	1.940726	2.549039	3.329825	4.276439	4.598671	4.193593	2.888694	3.544357	3.544469	3.333561	3.355907	3.540906	4.243016	3.135428	2.849901	2.644686	3.162624	2.938111	3.494426	4.850706	3.08173	4.85957	4.865486	2.907998	5.998684	4.910438	2.791426	3.933504	2.648881	0	6.860774	0
TCGA-G2-A3VY	1.31780821917808	0	5.020883	1.8976868	3.4461531	1.7160247	3.6901298	2.3363053	2.0284955	3.0054247	4.0677864	2.0276325	1.948069	2.0074975	2.1256796	1.6474184	2.0500123	1.8691788	2.4680837	2.9551471	3.1408764	2.1961104	1.6834441	2.9804047	2.327235	2.8838978	4.3416202	4.0299232	4.0774282	3.6493449	2.0379056	2.0311839	2.1874733	3.3354972	1.3870948	6.1809983	1.6811936	2.32927	4.4622762	3.4500003	6.4479018	6.9418415	2.9459924	4.5491159	2.4754758	0	2.3997673	0
TCGA-GC-A3WC	2.3013698630137	1	4.3683176	3.5566812	4.7070923	2.749088	4.5836996	3.8095308	2.773685	4.1746765	5.3731125	3.9544744	2.5585898	2.6673814	3.4297312	2.3816289	2.088422	3.3792249	4.3780107	3.9820537	3.6736887	3.0067264	2.3432616	3.0993473	3.28775	3.5915127	5.2411381	3.0595406	3.6055469	2.9424492	4.2366886	4.0555445	2.639956	3.5841694	4.36245	4.6388483	4.2876621	3.4023312	4.1077392	5.2452789	4.3068974	4.620254	5.0132742	7.0614799	2.1592211	0	9.9042512	0
TCGA-CU-A3QU	7.40547945205479	1	2.8594724	1.9832728	2.3476855	1.6089529	1.363361	3.8715252	2.0054513	3.5504487	2.8160375	1.783363	1.9051065	1.6709495	2.052971	1.6200609	1.6869682	3.4725594	1.8427924	2.3136088	3.4361692	2.1424833	1.6827423	1.5985369	1.6836507	2.6034949	2.7380529	2.9929623	2.2425983	3.7581834	1.8255254	2.4838866	1.7638248	2.6987289	1.6753639	6.2301921	1.5564857	2.2998543	4.8267395	1.4286773	5.3862994	5.2871865	1.3987682	0.8565123	5.479812	0	1.4883783	0
TCGA-FD-A3SP	1.46849315068493	0	6.9176892	4.9807456	6.5568149	4.6368763	5.4970107	5.7091372	6.0447904	5.3024134	6.459805	4.2063633	3.826927	4.0851902	3.8068975	3.4056302	3.7214326	2.6618986	3.1618323	4.4013019	5.1738132	4.2735591	2.6418368	5.1981553	4.6230718	3.0044734	5.5620759	3.6646048	3.7645157	4.222432	1.7034975	4.0536462	3.8605606	2.0522807	4.1999031	1.1288737	1.5706603	4.740066	5.1639916	5.0411168	5.1849228	2.843723	4.529475	3.6768261	3.2141582	0	2.9279897	0
TCGA-GC-A3RB	3.63287671232877	1	4.256771	2.276425	3.31895	1.684369	3.653694	3.409116	4.270829	3.069253	4.361371	2.23957	1.601562	1.764729	1.776523	2.50464	2.112923	2.834449	2.597044	4.300468	4.012942	4.559348	1.76591	1.930645	3.128589	2.190724	4.009988	2.789529	3.800775	3.698325	2.978923	2.377044	3.562558	3.178907	1.38785	5.697571	1.707897	2.129084	5.932861	4.740816	5.922413	4.432941	3.772896	5.659787	7.000748	0	10.291619	0
TCGA-GU-AATQ	1.26027397260274	0	3.365268	2.344969	3.595085	2.029765	3.350258	3.929234	2.036364	3.91898	4.43891	3.068092	2.099223	2.017577	1.980638	1.965589	1.613197	1.866503	2.798752	3.974899	3.060432	2.449676	1.787375	2.109585	3.058295	2.955355	3.96244	2.237165	3.171991	2.274412	1.991859	3.621147	2.426713	3.009768	4.273947	3.689781	1.983263	4.194741	5.769746	5.782769	4.668028	5.486072	4.219236	6.169819	3.287713	0	9.834053	0
TCGA-GC-A6I3	3.04109589041096	1	4.191719	2.258969	3.422163	2.248209	2.716242	3.871344	2.925926	4.274261	3.159158	2.190322	1.702107	2.675308	2.510365	2.222922	1.663502	2.315008	6.393025	2.238072	3.132943	2.777487	1.697158	1.613637	2.287016	2.882204	2.78764	2.462503	2.016234	2.34563	1.719815	4.271024	1.952922	3.084819	1.881987	3.677782	1.783136	2.637983	5.668147	3.451675	4.470143	5.501891	1.828661	3.902084	3.569399	0	8.896698	0
TCGA-GC-A3RD	5.53424657534247	1	3.430625	2.331829	3.00909	1.990628	2.282955	3.139615	2.098075	3.202396	5.071642	1.880776	2.899892	2.083432	2.173785	3.790878	2.096067	1.784128	2.146752	2.112997	2.77942	2.438731	1.653989	1.703692	2.274022	2.611246	4.232479	2.750628	2.253733	1.980991	1.799696	2.060781	1.988454	3.957679	2.006033	5.409661	1.568839	4.714443	4.150571	4.568475	5.582828	5.703485	3.337948	4.570483	5.153703	0	8.656262	0
TCGA-GD-A3OQ	5.5041095890411	1	4.117013	2.354918	4.637444	1.864224	4.559124	4.119172	3.843377	4.554862	5.551663	2.094387	2.676359	2.074118	1.800269	4.501896	3.762722	1.960719	2.735113	5.472787	4.2277	4.252022	1.857545	5.240092	2.157833	2.425694	5.491302	3.1059	2.536967	5.238659	1.714715	2.029181	4.225628	4.091011	3.563718	4.98036	1.556486	3.198086	5.042056	5.270436	6.278778	4.633616	5.397533	6.928752	6.922963	0	10.106991	0
TCGA-CF-A47T	1.28493150684932	0	2.6062796	1.8161409	2.9165838	1.6014244	1.8680837	3.5175012	2.8472314	3.929083	3.6821039	1.9898795	2.0923203	1.9735484	2.1193448	1.7086425	1.905492	2.1488385	4.4531219	4.6152166	4.3084229	2.0170328	1.6733425	2.6625852	2.0949604	2.8257516	2.8459628	2.35928	2.2486293	3.7016908	2.1290716	1.5679019	2.1467118	4.0958235	1.8828176	4.0590411	1.5907457	2.24711	4.0194838	3.8208341	4.7526175	5.1109758	2.8092551	5.4984372	4.9436829	0	10.1807138	0
TCGA-ZF-AA52	1.77534246575342	1	5.314054	3.277568	5.198056	3.21447	5.200248	5.27805	5.059985	5.122968	5.23639	3.108233	4.257296	4.026739	3.499732	2.61496	1.742839	3.148272	4.236475	4.099991	3.309769	4.663557	2.014838	3.031972	3.346329	3.565016	4.310098	2.822076	3.116843	5.1215	1.772179	2.290372	3.87356	1.42631	2.873606	3.908433	1.975175	4.097378	3.196352	2.870639	5.495124	4.183021	2.446997	1.236422	3.637346	0	6.707589	0
TCGA-XF-A8HG	1.0027397260274	0	1.9612856	1.6610759	1.9607425	1.5964536	0.9382979	1.7558245	1.8126773	1.7192732	1.5435239	1.7970475	1.5354598	1.790774	1.5756553	1.6347375	1.6504884	1.6497847	4.2017581	2.3093711	3.5662742	1.3686889	1.6492418	2.3149657	1.3293733	1.8002247	2.9932209	3.445143	1.3927016	1.637251	2.0645434	1.6639195	1.3989028	3.591617	1.4026841	4.7631536	1.5984242	1.3059745	5.4222381	1.8290348	4.9935727	5.7325891	1.3479943	3.6159236	1.9810281	0	3.9664611	0
TCGA-FD-A3B7	3.6986301369863	1	6.1752676	4.4051018	5.0165962	2.8661687	6.8894774	4.561905	5.2419132	5.6754752	6.8923131	4.1202784	4.030103	3.6931562	3.896602	2.7525272	3.3753957	3.2924798	4.2873748	2.4184301	5.7843541	3.6073172	1.9382266	4.2244452	3.3620498	3.8860847	5.1737246	4.4380659	2.4082986	3.0767022	3.6211362	3.4199479	4.0792701	2.2809074	3.442111	2.3111766	1.7494994	3.4089842	5.3202444	5.0289262	6.116826	3.0387467	7.1555149	4.6656018	5.674496	0	3.8108006	0
TCGA-DK-A3IL	0.334246575342466	0	5.4510544	2.2468785	3.7175722	2.5103291	2.84702	4.4662758	1.7811583	3.2933894	3.8824776	2.5182055	1.7896137	2.317816	2.7100286	3.43179	1.897208	2.1443344	3.7553299	3.3330303	3.6594471	3.9823471	2.4664412	2.6958408	2.9162669	2.6321103	3.2339485	4.1448493	2.6989515	2.7060078	2.009096	1.9892156	3.047614	3.9293693	2.3769582	4.4327272	2.2435451	3.0922208	4.8069779	2.1669107	5.7398666	5.9199074	1.8137956	4.3201606	2.9412929	0	7.8977183	0
TCGA-E7-A6ME	0.0520547945205479	0	3.213227	2.629009	3.152246	1.899064	4.017431	3.993775	3.125622	4.01553	3.572023	3.303355	2.256619	2.141813	3.315932	1.946921	2.687502	2.087572	3.070244	7.470575	3.715424	3.550402	2.28127	2.28323	2.580175	3.428693	2.471848	3.086144	2.82518	3.535137	2.14219	2.540681	4.401616	3.557586	1.980782	5.068878	2.202939	6.311475	5.574018	2.268508	5.41024	6.337686	2.133406	3.68651	2.959928	0	6.555465	0
TCGA-GD-A2C5	1.24657534246575	0	4.2869427	2.9661742	4.060938	2.5759879	3.0209797	3.9209302	4.090346	4.4909739	5.0931733	3.041869	2.7558208	2.8362296	3.0667846	1.9621163	2.3789151	2.9831865	3.2069845	4.1594767	4.6750512	2.9535167	1.756954	2.3787604	2.9186158	3.5480764	5.0456914	2.6224799	2.7741429	4.4544092	1.7794333	2.0511265	2.051945	3.3973993	2.7032952	5.2206018	1.7550444	4.1864624	5.2877711	3.9645539	6.7472819	5.7109791	2.1054682	5.2189285	3.5358806	0	3.636834	0
TCGA-DK-AA6X	1.09041095890411	0	4.107548	3.024404	4.713889	2.47729	3.547416	3.498584	3.892201	5.098996	4.009823	2.837104	2.907374	4.318133	3.466661	2.66774	2.203004	3.191888	3.737548	4.157029	3.947689	3.395587	1.800733	3.081355	4.049352	4.369268	3.796882	3.02499	4.205744	2.478465	2.584893	3.390628	2.931593	4.393562	5.169474	4.059998	2.157756	3.29559	5.259921	3.719123	6.112627	4.439091	3.530349	5.35906	4.779294	0	9.570812	0
TCGA-UY-A9PD	0.126027397260274	0	4.199159	2.571489	4.195743	2.244071	3.717984	4.272784	3.006321	4.256887	6.220255	2.694038	2.732566	2.47232	2.624125	3.530246	2.190253	2.073726	5.303989	2.97503	4.69096	3.082151	1.842842	2.245723	2.843037	3.197993	5.373878	2.37868	2.698497	2.523564	1.943129	1.771317	2.119464	2.343475	2.197846	5.177393	5.304523	3.304243	3.031176	2.890368	5.552624	6.685432	1.518025	3.384272	1.386956	0	3.096046	0
TCGA-DK-A3IM	2.18904109589041	1	4.1988995	2.0807268	3.9725953	1.6737767	4.6116657	2.7741096	1.4552625	1.9624216	5.9585193	2.8791524	1.4780275	1.6512796	1.4762573	4.3304924	3.9050964	1.6807658	1.4649547	1.9689892	3.3602068	2.3587086	1.685154	3.088785	3.4356257	1.5202949	4.6351354	3.085158	1.5490214	2.6689984	1.9297883	2.0107957	2.2911006	2.9899499	3.4655814	4.6108493	1.5564857	5.0061373	5.72381	5.7650994	5.3160255	4.2721957	5.9883743	4.840533	5.4552322	0	2.0789415	0
TCGA-BT-A42F	1.65205479452055	1	3.137688	2.7304212	3.9516596	1.7565369	1.6963158	2.6024564	2.4466622	3.6167201	4.6960075	3.4644911	2.2718964	2.258498	2.0421201	3.150544	3.0768507	2.3238837	1.7018343	1.6740353	3.5303354	1.5193198	1.6271884	3.004141	1.7408922	2.9207701	4.9342436	4.2623046	1.578035	3.0396824	3.1076875	3.2089983	2.0840759	2.4533213	1.5790158	2.4614345	1.5738636	2.5113968	2.577743	2.982851	4.1085895	5.3802519	2.5588615	5.2846391	3.6338849	0	1.9948093	0
TCGA-FD-A3SL	1.00821917808219	0	6.2633914	3.9267217	5.3210016	3.6861819	4.8561621	5.4437775	4.4154675	5.4549382	5.7649086	3.0492877	2.5077518	2.5570415	4.2598122	2.6483659	2.1827593	3.1110973	4.5016289	5.1046737	5.5025212	5.4943977	3.1924752	4.0102203	4.0149494	4.2018737	4.783474	3.7957527	4.0558084	3.6746875	1.9698042	2.3108979	3.9938889	1.2849696	3.8298048	5.491688	2.9982403	4.3508092	3.2276001	3.4443085	5.6269204	3.8044784	2.5459993	4.8944444	3.3211288	0	9.6911756	0
TCGA-BT-A3PH	0.679452054794521	0	4.2272335	2.1926009	3.3236237	1.7957466	2.5825595	3.1323213	2.8817445	3.8360691	3.7449688	2.0257153	2.6675427	1.9450335	2.4923721	1.6550909	2.0433631	2.1521148	2.979195	2.8739686	3.9642507	1.6133112	1.7729254	1.7560783	1.7343411	3.0485948	2.9880113	2.54156	2.1780516	4.0076108	2.127603	1.7097234	2.3153419	2.5269363	1.9755701	3.8276145	1.605571	2.3377434	5.7274635	3.2706683	6.6752894	5.7613692	2.0338561	3.2547084	3.5112664	0	5.9410903	0
TCGA-FD-A3SQ	1.13698630136986	0	5.5703646	3.6919934	5.3176053	3.8587531	4.0781235	5.3113106	5.5541576	4.9069314	5.2254504	3.979627	2.848872	3.9444367	3.7567658	3.5969116	3.0654874	3.2001119	3.1293042	5.9361003	6.3591388	4.6396198	2.3755897	2.9654604	4.1339302	3.9496101	4.7240696	4.2017495	4.0534756	4.1409712	3.2781305	3.0257115	2.8877461	3.7376771	4.9525436	3.7768687	2.2194399	4.1350105	4.736453	5.0578265	5.7230179	5.0263831	3.7858087	0.8392236	4.6839951	0	2.9363886	0
TCGA-ZF-A9RF	0.898630136986301	0	3.0631095	4.2566872	6.3233853	3.4329302	5.0108944	4.9574954	3.5953305	3.9809528	5.3440402	2.6874286	2.5472193	1.6975486	2.1287995	3.4667798	5.7959294	1.6503771	2.1467159	5.6214262	2.396023	2.4233231	1.7275905	2.5051615	3.4188712	2.5229421	3.5474002	2.4933497	1.6972838	2.6274493	1.7627254	4.0987521	2.9924601	1.3682508	2.7161881	1.1821136	1.5928473	2.5830083	5.3100245	1.1979343	2.2180103	4.2342393	3.9537501	0.827638	5.4869706	0	2.6721603	0
TCGA-DK-A1A3	1	0	5.3687508	3.2808741	4.35467	2.6977262	3.7622048	3.3480991	4.9625145	4.6101209	5.9957514	5.0487431	3.4794467	2.2340977	3.694069	2.5048119	2.612301	3.0341465	3.5002193	4.2587391	4.5215196	3.0445372	3.526616	4.1018514	2.5672204	3.5624474	5.3227086	3.30041	2.9496333	4.9644656	3.6597517	2.7441444	3.1144924	2.6405437	2.6505166	5.3645588	3.4363074	3.3471587	3.031857	2.5447284	4.2314368	5.0949483	1.8267698	4.5470533	3.9150133	0	4.8767269	0
TCGA-BT-A2LA	1.39178082191781	0	3.2933262	3.5885706	3.4640176	2.6098026	5.2768	4.0293574	4.1400652	5.5644081	4.258408	4.1329091	5.2875118	1.6674496	5.5513208	2.7871194	2.0898503	6.5477244	3.2980956	5.9161955	4.2856209	4.6197381	5.2279921	3.0678089	3.3731406	2.7648587	3.6743566	2.7363416	5.3723193	3.4186213	2.0801289	4.1341469	6.3256712	4.2398704	3.8274777	1.1371018	1.5670347	6.0790749	5.4501458	2.5004965	0.8635186	2.8726476	2.4832983	5.588159	2.2282013	0	2.089451	0
TCGA-PQ-A6FN	5.01369863013699	1	3.730304	2.318502	4.623817	2.19697	4.3425	4.987183	2.50407	4.765971	6.861515	2.041106	3.565119	2.741585	2.719299	3.204884	2.028504	2.656267	3.905555	3.069144	4.247021	2.838466	1.929627	1.729607	2.366568	3.443754	5.671813	4.25974	1.769278	2.714779	2.009293	2.83077	2.990827	2.641418	3.154439	2.756989	1.694715	2.910959	3.032228	5.848905	4.73443	3.968911	5.495758	1.334737	3.656959	0	7.778326	0
TCGA-GD-A3OP	1.13150684931507	0	5.0176771	3.3454653	4.3864058	2.6232881	4.96809	3.8966375	4.9748148	5.1311406	4.9725158	3.6621499	4.7572575	3.2321594	4.0996191	2.6954198	2.8448556	3.87849	4.2582999	5.295347	6.0154557	3.5853709	2.5004905	3.1108781	4.0838719	4.1256342	4.8652697	4.6546699	3.4345518	5.137141	4.5111284	2.5842792	2.4476039	2.8316265	3.3053155	6.4466733	3.58678	3.9304175	3.560015	3.603507	5.4467741	4.5547714	3.6309336	4.313571	5.3280093	0	9.148446	0
TCGA-FD-A5BT	0.46027397260274	0	6.4806516	3.5588741	5.5290746	2.7865978	5.5465076	5.6621977	5.1798725	5.6922491	5.6221196	4.122493	3.187622	4.2197976	3.6348986	3.4733792	3.2541502	2.7558444	7.3238205	4.2116167	5.0287251	3.2027244	2.0813663	1.6540396	2.9395069	3.6695979	4.7366323	4.0081864	3.1419649	3.0544099	3.890964	3.3377437	2.4666692	1.3737682	3.0735837	1.1673059	2.8555651	4.0390797	4.4486523	5.2436385	4.0645005	2.8743404	5.3933382	0.8408336	3.2930055	0	1.4342719	0
TCGA-BL-A3JM	0.517808219178082	0	3.9043077	3.1949803	3.946255	2.2596987	3.2916489	3.9244033	2.7426656	4.428074	3.6541119	1.9558427	2.013192	3.0868487	3.1049534	2.724643	1.974887	2.4738542	4.2839907	3.3905158	5.7485651	2.6862322	1.8241517	2.7190615	3.595142	3.30499	2.4721844	3.4801111	2.1012413	1.6283556	2.2850425	2.2314409	1.7734577	1.5589166	1.8725502	4.7511148	4.6217056	2.9761423	3.9457965	3.1239951	5.2036942	3.2855099	3.4852173	5.3598998	7.157945	0	2.1919208	0
TCGA-E7-A85H	0.389041095890411	0	4.6950249	2.4748587	3.6650099	2.0205267	3.6179081	3.3068409	2.9291047	3.2110193	3.3782888	2.1738125	2.1055512	2.319624	2.4814111	1.9881584	1.8116522	2.6186348	2.3312612	3.3367601	3.89089	2.0726828	1.7798124	1.7883189	2.0284019	2.6989678	3.5516191	2.89386	1.6815752	1.9754843	1.726751	2.5343473	2.0006299	4.1473197	2.3011793	4.6236843	1.5949225	3.5337557	5.1726415	2.8987755	5.727415	6.7621337	1.6061773	5.6370898	1.6841019	0	2.6134457	0
TCGA-CU-A72E	0.271232876712329	0	4.046522	2.625408	3.718841	2.375538	3.061978	3.933101	4.005922	3.558831	4.915977	2.340586	1.756923	2.356708	2.758193	2.240318	2.874239	1.954214	2.998138	4.199448	3.783805	2.284174	1.939573	3.915477	2.78685	2.744285	5.491795	2.493531	3.272609	2.539761	1.671	1.980924	2.396081	3.630942	2.373609	3.941344	2.445101	3.092252	4.648424	5.054541	5.012486	5.640423	2.139035	6.828791	4.749336	0	11.830381	0
TCGA-FD-A3SN	0.602739726027397	0	4.178146	2.7419	5.529744	2.676726	4.48518	4.470487	4.041836	4.010808	6.912189	2.373257	2.69455	3.059428	2.481811	2.223318	2.576973	2.287349	2.946953	3.756486	4.753888	4.93382	1.782548	2.093272	2.846864	2.613858	5.342386	3.868091	1.82098	3.552621	1.898234	2.175734	2.037025	3.790255	2.215238	1.968457	1.74135	2.795057	4.256521	4.327226	6.27273	5.081665	4.835494	4.62973	3.606355	0	7.592055	0
TCGA-GU-A762	1.09315068493151	0	4.6011937	3.2526301	7.2766969	2.1956284	3.59571	4.7844128	3.3037275	4.3959389	6.8836084	2.6235915	2.1188418	2.324045	2.5938295	4.0486405	2.5248082	2.5599113	3.8263293	2.9288781	5.6269417	2.2133385	1.7713356	5.2504722	2.654657	3.205264	4.9871215	3.8862216	2.132179	2.5530473	2.0594382	5.1534504	3.8954133	1.7622876	4.0253236	1.1112513	3.2848093	3.051888	2.6217921	5.381125	4.7911784	3.1579485	6.6727458	3.1841172	4.0848587	0	1.4818746	0
TCGA-GV-A3QH	1.39178082191781	0	3.0384127	1.9254905	2.6298462	2.0469156	2.259643	2.3455839	2.3752697	3.0851135	2.8114541	1.7454751	1.4249743	2.1616398	1.4188952	1.7125729	1.84691	1.6684535	2.2850812	3.3446713	3.2659174	2.960006	3.3775252	1.6526499	1.693369	2.6127865	2.0486976	2.545628	2.023656	3.4394352	2.1015234	2.505886	1.6018822	1.9098307	1.6054559	5.7403487	1.7418368	5.4278171	5.8535086	1.4002329	5.9183301	5.8640067	1.983576	4.4483584	1.0690687	0	2.6229693	0
TCGA-FD-A6TF	2.27945205479452	1	6.0626108	3.1606052	4.9047729	3.1396082	5.8044923	5.6607366	4.6642921	5.7877052	5.106626	3.5098334	3.4149988	3.1206875	3.7324066	2.6421575	2.1180208	3.6420724	5.2600102	6.2623449	4.5488428	3.7332478	2.758434	3.8240618	3.7481642	4.4758322	4.4523855	3.8257622	4.0920297	4.5195559	2.761587	2.1966979	3.0886944	1.4092702	3.0258863	3.3521768	4.4795293	4.3596552	3.366837	2.9944555	5.8215216	3.3430299	2.4987314	0.827638	6.1712564	0	10.3171821	0
TCGA-XF-A9SJ	0	0	4.5621671	2.7687	4.5036414	2.244349	3.9171157	4.3087226	3.7313594	5.105809	4.0126551	2.6105546	2.7472181	2.3112368	2.9012725	2.1193019	2.8090033	2.3003422	4.2814139	3.3081227	4.8731336	4.1086894	1.6763061	2.8951174	2.3808747	3.4999656	3.6542486	5.5076328	2.4131621	2.8366297	1.8962255	2.6265996	2.245067	3.9689411	2.7010841	3.8455274	3.6551717	3.371755	4.6645857	2.6033371	4.4315005	3.5663706	3.0666254	0.8380572	3.5744919	0	3.3409114	0
TCGA-ZF-A9RL	1.91780821917808	1	3.6796824	1.722705	2.8159225	1.568608	2.0460633	2.0971368	1.5619713	2.9567375	2.1900787	1.7137467	1.5334218	1.8838636	1.9364902	1.6216447	1.7264299	1.7680382	2.0185202	2.323117	3.6996507	1.6100257	1.6489194	2.1375069	2.7784047	2.45928	2.3765524	2.3095513	2.1837087	2.4462677	1.65088	1.9035488	2.7612214	3.1485156	3.6672828	5.2808415	1.9550364	6.1433954	3.7109753	4.8324262	6.0653075	6.6427051	1.8179349	6.6630239	2.662088	0	7.858864	0
TCGA-E7-A678	5.12054794520548	1	1.8310579	1.5706261	2.2033101	1.6247274	2.0277342	2.8324127	2.0300714	3.0675879	2.4375748	1.7601374	1.4625002	1.6389965	2.178844	1.5835009	1.7380571	1.7573361	2.9807193	2.1656799	3.4668703	1.4162338	1.7441109	1.8177004	1.8603882	2.2746172	2.7030057	2.2179651	2.2248323	2.4650898	2.0472363	2.0216852	2.9138897	3.4416974	1.397956	4.4662612	1.5649904	3.6312583	4.952062	3.6021806	4.9580131	4.0141696	3.1995058	6.6918995	3.1611627	0	11.1799013	0
TCGA-GD-A76B	13.8356164383562	1	3.435703	2.327204	2.888324	1.696863	3.727239	3.173704	2.166568	4.123731	3.617222	2.053836	2.070209	1.969055	2.909742	1.817292	1.845225	2.060451	3.510121	3.05454	3.262412	2.243104	1.892971	2.211821	1.958935	3.46553	3.008304	2.514709	2.103753	4.034873	2.977185	2.858877	2.831711	4.159562	2.579042	4.564011	2.687815	2.226054	3.89947	1.956759	5.428213	6.547356	1.829543	4.445406	1.159362	0	7.858698	0
TCGA-GV-A6ZA	0.153424657534247	0	2.9018025	2.0028649	2.9349314	1.7064569	1.8660276	2.5627603	3.2545862	3.5377691	3.064336	1.7981981	2.0326073	1.8612766	2.0626196	1.8238565	1.8336528	2.1006619	3.9188398	3.1028905	4.1681117	1.8279878	1.7572659	1.6918977	1.7963019	2.896532	3.016141	2.1665144	2.0144076	3.7524478	2.0381636	2.4912277	2.577592	5.2258269	1.4099702	4.8371562	1.6535139	2.1165346	4.8853368	3.3922805	5.6743979	5.297979	2.4466566	5.3499893	2.6429743	0	8.8344617	0
TCGA-FD-A5C1	5.34794520547945	1	5.916005	2.817998	4.724336	2.61515	3.632719	4.58066	3.899289	4.722795	5.686101	2.332992	2.874339	2.183193	2.803003	2.993126	2.362635	2.456597	3.279095	2.741034	3.76221	2.906752	1.891771	1.864406	3.085555	3.182812	5.061144	3.551478	1.894292	3.103353	2.258398	3.168335	2.18016	3.619972	5.109008	1.15595	2.045393	3.265321	4.041306	5.743945	4.990327	4.093315	5.445384	2.508455	3.823961	0	2.427266	0
TCGA-BT-A20X	1.02191780821918	0	4.3888307	3.0156901	3.7010147	2.1605349	5.0059495	4.7854405	3.1769183	5.4976928	4.8932416	2.3838796	3.0598325	1.8791518	2.8160657	1.9279632	2.1108516	2.755664	3.0373316	3.1265648	4.2668398	1.9389832	3.8444947	1.6003648	1.9948542	2.9733237	4.9970046	4.3915391	2.5505454	3.8091258	1.6333807	2.7259434	2.3580091	2.92406	2.0195635	5.1548631	1.7055664	4.8184258	5.1189055	5.6992706	5.2895256	2.3269768	2.3940922	5.739121	4.2335832	0	6.9131452	0
TCGA-K4-A3WV	1.56986301369863	0	3.8248935	2.1281418	3.8649881	2.2924587	4.5856751	4.0771167	3.4050361	2.6952859	2.6622426	4.22402	1.6680007	2.6475081	1.6247744	2.5395299	1.8979912	6.2221175	1.5702738	2.1016382	3.4831657	3.0986459	3.154001	1.863983	3.2843962	3.1548299	4.1007648	3.0901233	2.1157105	1.8844384	1.6499388	2.6886895	1.930378	5.4838429	4.9134125	3.7655445	1.6525141	4.3961786	7.1914448	4.0090309	5.9528708	4.0403782	4.8755959	4.2035266	2.769426	0	3.4045484	0
TCGA-FD-A5C0	0.0410958904109589	0	5.60659	3.146493	4.201856	2.857566	5.183575	4.477526	3.484187	4.255448	4.690497	3.081194	2.959323	2.343681	3.017725	2.703596	1.915049	2.606686	3.255512	3.904965	4.429377	3.640461	2.799429	4.704544	4.697838	3.132261	3.742827	3.222109	3.049252	3.266258	3.593063	2.292409	2.754556	4.079773	3.036713	4.18101	3.326941	3.613372	3.470815	4.197367	7.367977	6.669025	1.9981	5.091572	3.826715	0	6.020109	0
TCGA-DK-A3IU	4.6958904109589	1	6.2256392	4.1636983	5.1403247	3.2369561	5.0141772	5.511723	3.8721055	4.5837207	7.4351969	2.6571208	2.3083742	1.8835205	3.9188042	3.0208388	2.0901997	3.0865477	3.9572574	4.6606777	3.6463529	4.2554232	3.3590023	3.7185994	3.575194	3.3316805	6.3402726	4.5233862	3.4123331	3.9019009	3.1843564	4.0346355	4.3211254	1.4719712	4.1996675	2.3488415	3.0201765	4.114964	4.7234789	6.1503125	4.9797831	4.7826964	5.5213896	2.1330247	2.7342637	0	4.7501868	0
TCGA-UY-A78K	0.0958904109589041	0	3.8406173	2.7972367	3.4306061	1.8639645	3.5058601	4.1295283	2.7400753	4.6348687	3.697454	2.528537	3.5640714	1.9367501	2.5955628	2.0053333	1.9156752	3.1795583	4.6456778	3.6875201	4.3543317	5.0570973	1.6401024	2.495375	1.9377577	3.5230239	3.7370935	4.2487513	2.3919115	1.7223132	2.4696513	4.2248907	2.5173684	1.5114692	1.8140443	4.0925998	2.8304962	2.6253118	2.8040635	2.5605809	5.3370278	5.8689818	1.8506991	3.9172147	3.288743	0	5.1640699	0
TCGA-DK-A1AE	1.75890410958904	1	2.9146983	2.5621025	3.1724838	1.9267578	2.5401616	3.32678	1.8514749	3.472638	4.7878035	3.4741811	1.7347025	1.8077824	2.0622335	1.7156892	1.6413606	1.7192951	2.0593028	3.5625436	3.2247699	3.0178651	1.8066175	1.8488331	2.8367301	2.4952346	4.2406397	2.1025747	4.5601196	2.0727929	1.63982	2.0392152	2.3999787	1.7575584	4.9705143	3.1685543	1.7720201	3.0513795	4.9523161	5.6401694	3.8557383	4.6591512	3.7600962	2.9617831	2.4885009	0	3.8653525	0
TCGA-LT-A8JT	4.51780821917808	1	3.5781171	1.9610619	3.2113753	1.665875	2.9752771	3.4537648	3.2863822	2.8732157	3.6407161	2.4765088	1.983661	2.197419	2.2136523	1.7642034	1.6880199	2.0785707	2.7812787	3.7908881	4.1873085	1.620367	1.7040615	1.7654783	2.2244823	2.7753565	3.9099102	2.379887	1.9884018	3.6316182	2.1139014	2.403767	1.5688812	4.4644833	1.6145761	5.6673359	1.8376412	2.7770595	4.1421565	5.3620335	5.7056678	5.7824759	3.3545954	6.4585493	2.5959272	0	3.9972589	0
TCGA-BT-A20O	2.07671232876712	1	5.1039435	5.5697418	6.9941465	2.5873963	4.6670771	4.9743426	4.1465684	5.4983252	5.5897085	2.5364496	2.5946426	2.0689135	3.5969461	2.6372144	5.5492587	2.7234635	3.2664853	4.8055475	4.3991799	2.8255776	1.9833404	2.5229207	2.9653674	3.6847109	4.305613	3.8822603	2.5523325	1.9427158	2.8376665	5.6258791	3.7025065	1.3815404	3.8363144	1.5625988	3.9806066	3.7668678	3.0571706	5.2652931	0.3770282	3.986621	2.7629879	1.8826322	6.0287471	0	1.125455	0
TCGA-K4-A4AB	0.394520547945205	0	4.780059	3.469228	6.11705	2.948813	3.21108	4.771496	3.84118	4.064123	6.154772	2.931826	2.462508	2.722496	2.517336	3.571829	2.099872	2.119219	3.017257	4.610147	4.73078	4.096825	3.570933	3.295462	3.558011	2.74986	5.497285	3.454591	3.281652	2.990017	1.668007	2.102814	4.389449	3.161306	5.249552	4.670349	1.917974	3.417957	4.55874	5.194042	5.799123	4.816904	4.513179	5.662373	5.802729	0	10.36629	0
TCGA-FD-A43U	1.13698630136986	0	5.436584	3.402256	4.057859	2.440714	3.425759	5.001934	3.20829	5.217674	3.804343	3.151698	3.688309	3.537067	3.299888	2.066067	2.160272	2.745555	6.278014	2.783677	4.929298	2.59986	1.73634	1.530231	3.059212	3.851367	2.791215	3.06236	1.953364	3.096671	2.603614	3.779729	2.192264	2.58866	2.203031	3.810916	1.982885	3.701211	3.883846	3.088909	3.467964	5.471687	1.527098	3.930016	2.119517	0	4.380708	0
TCGA-FD-A6TE	0.673972602739726	0	2.923304	1.985693	2.417883	1.680864	2.120426	2.849074	1.535104	3.575511	3.61688	1.523765	2.110283	1.67572	1.772985	3.509994	1.67568	1.567007	4.651866	2.744502	2.973474	2.460791	1.647657	2.433874	1.528705	2.046121	3.409667	3.123947	2.70244	2.485358	1.621401	2.359045	2.333172	3.131627	4.791879	3.872561	1.823507	1.83389	6.881923	3.290347	5.539181	4.96468	4.698223	5.726117	4.263873	0	4.802251	0
TCGA-XF-A9SV	4.94246575342466	1	6.4494804	2.6506544	4.2513319	2.7699832	3.4814259	4.5760396	4.3225879	4.5547443	3.8365328	3.4465077	2.6793872	3.3352689	3.0177747	2.8335172	2.0605716	2.5693298	3.4572341	4.4395299	4.4190537	3.2765069	1.7795193	2.0831411	2.9754803	2.8969063	3.8178114	2.724122	2.7837602	2.4195078	1.676783	1.7862907	1.8964694	3.525091	2.9591325	4.3808721	2.8385659	3.2042983	4.3039247	3.7727607	6.1001371	6.2443436	1.6688776	7.0634	2.9594896	0	7.3924131	0
TCGA-GD-A6C6	2.17808219178082	1	2.321228	1.5872985	2.4085625	1.6772374	4.1130078	3.0798469	1.5873353	3.4389505	2.8443053	1.4991672	2.0044586	1.8830597	1.6097724	1.722635	1.6198067	1.7737023	4.0519974	2.0406765	3.3130924	1.6178773	4.2780024	1.5395329	1.5179145	2.7959114	2.4811952	1.9493537	1.5403182	2.3943239	1.7285485	2.7975415	1.9044076	3.0972718	1.7188373	3.3936897	1.7410439	1.2113344	3.5823859	1.8077756	4.5834194	3.2246955	2.4252464	4.1322288	1.462467	0	5.7113096	0
TCGA-KQ-A41N	0.997260273972603	0	3.5293965	1.7478731	2.5325636	1.5969891	2.4375745	2.8758099	2.6268746	3.3978118	4.1483366	1.7755864	2.1640378	2.6854266	1.8942937	1.6705515	1.9014336	2.017286	3.3551279	2.7086375	3.8747712	1.9025935	1.7561424	1.580554	1.920003	2.8199076	3.9058179	2.7057153	2.9204719	2.9325402	1.7660354	1.6932256	2.3029074	2.4171807	1.6674425	3.7643243	1.6388688	3.4039724	2.6024393	1.5022631	5.7635343	4.4651957	1.8768943	5.2637522	6.9186373	0	9.0781081	0
TCGA-4Z-AA7W	0.931506849315068	0	5.8176119	2.3861821	3.8557819	1.7597049	3.3754157	3.0898573	2.5168063	3.1360453	5.2243802	1.6117376	2.0949375	1.7639008	1.9234706	2.2016721	1.6181375	1.7113673	2.1977513	1.7735692	2.4037664	1.834501	1.699766	2.2880789	1.6584512	2.29806	4.792551	2.4237102	2.7668377	2.1571563	1.6751047	3.7198267	1.9210095	2.7318926	1.4733788	2.056355	1.5688382	2.1605391	3.8207816	2.2988781	4.5348674	4.5985441	1.757527	3.6001704	2.6893602	0	7.5108185	0
TCGA-CF-A9FH	1.07123287671233	0	3.0327462	2.0224223	2.9251059	1.5568579	1.6916699	3.3366351	1.4305258	3.7081261	3.1666556	1.5845756	1.6866808	1.8404407	1.9236103	1.6234996	1.630358	1.7782868	2.8491027	2.3143419	3.656674	2.1246416	1.6657726	1.7164074	1.857246	2.5800238	3.1177642	2.5744444	2.1466406	3.5430226	1.6750447	1.9866155	1.9943375	4.1418713	1.3277576	4.6410885	1.6591851	4.2416542	6.4335283	4.4999711	5.7989364	5.5397423	2.3134709	1.2762071	2.5507949	0	3.6928264	0
TCGA-KQ-A41Q	3.8986301369863	1	4.0468905	2.1338997	2.8569584	1.9671677	1.9336689	2.9375707	1.7940643	3.0073609	3.4800866	1.8826329	1.8720005	2.7007023	1.9321399	1.7658913	1.8485859	1.8431742	2.7487178	1.5732115	4.1805756	2.3689747	1.643226	1.4523718	1.8266983	2.6458564	3.7146753	1.8041246	1.9049244	2.2710635	2.3713693	3.5683338	1.8476184	2.8861816	1.7105728	4.9795993	2.7138363	2.1361597	5.6578065	3.7487292	5.9269599	5.916845	2.6526151	4.2119068	3.9957304	0	1.6915344	0
TCGA-E7-A3X6	0.635616438356164	0	3.529548	2.686375	3.977439	1.89563	2.504177	3.68375	3.393943	3.673796	4.7304	2.137702	1.746647	1.942097	2.221865	1.766135	1.758036	1.826717	2.577797	4.31509	3.687788	2.520305	1.644605	2.01284	3.556501	2.740077	4.825394	2.262266	2.502709	3.595892	1.62612	3.007828	3.533302	4.269353	3.790186	5.17707	1.589871	4.353788	5.355924	5.161963	5.874062	4.008278	3.281207	8.071707	5.537673	0	9.980917	0
TCGA-XF-A9SL	2.66849315068493	1	6.0975673	4.2084868	5.3480935	3.9504196	6.6949725	6.5774839	4.7270525	6.5311218	6.1619848	4.6303837	4.8186471	4.2623749	4.7454086	3.6223938	2.2381444	4.4621207	6.2931683	5.711953	5.5446984	4.9803204	4.0882339	4.9122603	4.6746805	5.2324965	4.4866751	4.4300999	4.4636372	5.0525034	5.6048603	3.4165036	4.2472815	1.8327285	3.8517454	3.3061107	5.3108133	4.9615612	3.8054545	3.9289272	2.2729418	3.1095521	3.1332482	0.8398138	4.3738636	0	6.774114	0
TCGA-4Z-AA81	0.989041095890411	0	3.892888	2.0961868	3.1498702	1.6882948	3.4814434	2.7068683	2.4201884	2.4720609	4.9477484	1.5604529	1.9794945	1.705735	1.6086059	3.4178452	5.2443964	1.6624351	2.9855264	1.9842144	3.3252405	4.6714479	1.6499607	2.1582545	1.7948215	1.9913289	5.0348224	3.7966667	1.5616974	3.3747956	1.6525431	2.6711646	1.6901066	2.1602499	2.345268	1.5499412	1.5564857	1.5530665	2.8801194	2.8581898	5.3719772	3.2928572	5.397832	2.4218343	4.6923444	0	10.1360142	0
TCGA-DK-A1AB	1.58356164383562	0	6.263939	3.728285	6.168307	4.072043	4.535534	4.922253	4.797676	3.962933	6.453378	4.591908	2.219815	2.898305	3.297268	3.89626	3.005106	4.128159	3.303496	4.067699	3.2374	4.733068	2.248061	2.898109	3.926723	2.849544	5.752882	3.94516	3.90809	3.663191	1.607307	2.746341	3.812948	3.539528	5.191787	5.036536	2.045169	4.304082	5.423219	5.519737	6.17666	4.718153	4.097489	7.304507	3.57577	0	8.200312	0
TCGA-XF-A9T0	1.31506849315068	0	4.399655	2.456652	3.736695	2.126374	5.214685	3.912799	3.122251	4.172438	4.631879	2.210782	2.823436	2.686219	2.656209	5.059436	2.673512	2.261697	3.086948	2.827147	3.637139	2.47937	1.647999	1.606354	2.469997	3.03163	3.967321	2.485471	3.023316	3.295787	1.991801	2.154978	1.882218	3.567372	2.756727	4.24463	3.330658	2.862624	5.930546	4.547703	5.403503	6.09128	2.521905	2.428499	1.213002	0	3.061421	0
TCGA-GC-A3RC	1.35616438356164	0	4.6571348	3.081108	5.9511699	1.9356077	5.7316191	3.9927065	1.9464633	3.79813	6.869868	1.4782981	3.4727633	1.6133371	2.1567566	4.9394353	2.560938	1.8525161	1.1312913	1.9348489	3.3757928	2.4007705	1.7153788	4.7748445	2.6857083	2.5490089	5.6653286	4.4918446	1.7154006	2.4992655	2.293778	2.9293654	2.3500044	3.4845609	3.9678605	2.9097814	1.5564857	2.8017856	4.7755958	6.3625647	5.3604418	4.7369769	5.5071124	5.1946584	2.7827659	0	2.5209502	0
TCGA-XF-AAN8	4.57534246575342	1	8.0255484	4.7390178	5.7488773	4.1255041	7.5520095	5.1141399	6.6829825	7.2424247	6.6604255	4.8486819	4.860371	6.2061916	5.5795451	4.2979477	3.0243589	4.9865551	6.9220963	5.0088594	5.8016282	3.5118477	2.7039572	2.6627189	4.8539456	5.5239217	4.6795484	4.7116007	3.9827964	2.8741268	6.152507	3.0816126	3.572331	1.2808635	2.835822	1.1391296	6.2319302	4.858654	3.8552604	5.5253747	1.2992326	3.3465033	2.7654364	1.1728418	7.3110116	0	3.1553365	0
TCGA-XF-A8HF	1.25205479452055	0	3.730941	2.316022	3.111959	2.061755	2.074539	4.099371	2.43731	4.23459	3.03313	2.157807	2.236134	2.076544	2.648275	2.03347	1.796958	1.987927	3.874322	3.82611	4.584661	2.168727	1.918767	1.794553	2.053551	2.865582	2.434186	2.677943	2.006036	1.995909	1.621872	1.922455	1.722617	2.68187	2.18534	3.859784	1.738248	2.684741	4.29922	3.205501	4.768699	6.655684	1.459611	4.747229	3.053299	0	10.423336	0
TCGA-E5-A2PC	0.997260273972603	0	2.4438085	1.8382458	2.7801225	1.6348778	4.3277728	3.1091835	1.464715	3.214012	4.9973774	1.5171995	1.4599743	1.6903885	1.5546601	1.6810782	1.7606387	1.6488452	1.9553438	3.41996	2.4562588	2.0922104	1.6268289	2.5092784	1.4859508	2.3475735	4.8341972	1.8738806	3.0514959	1.6238249	1.6643549	2.2957846	1.4467657	3.685839	4.4164807	2.5940844	1.5973091	3.0212463	4.7588954	5.3295728	5.9179549	4.7760701	4.2600096	7.2694999	1.1431146	0	11.0008143	0
TCGA-ZF-A9R2	0.175342465753425	0	2.5313642	1.4772041	2.104154	1.585801	1.1749356	2.8714128	1.1791383	2.4929257	2.3627219	1.5966745	1.7704998	1.6553311	1.835457	1.5977449	1.6431813	1.7165415	1.7464481	5.1374717	2.8477461	1.402852	1.6355345	1.7545468	2.4344543	2.3472003	3.0949656	1.6493248	2.1191269	2.2125862	1.6073073	1.6315544	3.9395181	4.7214473	3.7977146	5.3167703	1.6405924	1.5047453	5.1403279	3.3669226	7.0404953	6.4596597	3.0792146	7.5464595	3.3115736	0	10.228626	0
TCGA-E5-A4U1	0.912328767123288	0	2.68382379	1.7830171	2.52454892	1.58849966	2.35446047	3.48857498	2.33873492	3.60605908	2.07306307	1.61239877	2.17488487	2.43000534	2.22376477	2.09414073	1.72963807	2.2677091	3.54114956	2.48712513	2.95729244	1.79488886	1.67293861	2.11732362	2.43866449	3.46754488	1.61689291	2.10742148	2.48285659	3.03731043	1.90948309	2.95514357	2.76318407	5.32424499	2.65525791	4.45569245	4.8390227	3.60564821	4.49743312	3.43610291	5.38576393	6.13127207	1.96262132	5.29577653	1.99042611	0	5.85408916	0
TCGA-BT-A0S7	2.13150684931507	1	5.0486041	2.7446988	3.559623	2.1587129	4.7256858	3.5192285	3.1499308	5.4248095	4.8152098	2.6820295	3.3689839	2.3350413	3.6103401	2.22487	1.8920763	3.3656528	5.93674	3.35589	4.5981579	2.328545	2.3790119	2.1528833	2.6848823	3.268724	4.6088239	3.847971	2.694154	1.6998818	2.5822625	2.9484451	1.6157903	2.3409331	2.1496912	2.7370142	5.1139134	4.7850838	5.6615419	6.032119	4.6543585	5.0042672	1.9409729	5.7450595	3.183885	0	9.4205229	0
TCGA-ZF-A9RM	1.64931506849315	1	3.5508223	1.6328213	3.2254288	1.6625616	1.5712817	3.6754819	2.3425341	2.9742709	3.7390814	1.6492265	1.6007291	1.7831939	2.1254324	1.6566313	1.8206657	3.7970328	3.4266456	2.2851517	2.8548804	4.0770558	1.7184496	2.2860282	1.7935173	2.3475688	3.5340592	2.7997042	2.1360284	2.0321686	1.6498296	1.9400307	1.7409414	3.6471425	1.5470718	6.1367843	2.5634799	5.3308064	5.8302936	2.0924234	5.7969468	6.1846518	1.7419162	5.7110772	4.625411	0	7.6899445	0
TCGA-UY-A9PB	0.16986301369863	0	5.4307281	3.4219367	6.2704455	2.9541812	5.2540763	4.8667314	4.3689327	4.2206138	6.8182124	3.0188947	2.6726762	2.6221021	2.8611737	3.3959008	2.9535911	2.009672	2.6576876	2.6935364	4.3262726	4.7158692	1.785271	4.3605818	3.5639829	2.6798345	5.7481941	3.363778	1.9956027	3.0381059	1.7625287	4.3478485	2.9809381	1.5836832	4.6839899	1.1112512	2.3085386	3.6925097	3.7570799	5.3408113	4.8730675	3.3881416	6.7053968	0.8420013	3.6042452	0	1.1263673	0
TCGA-XF-A9SY	4.33424657534247	1	5.9286857	3.9266253	6.421702	2.7140045	6.9317829	4.9297704	4.5726134	4.2694071	6.5166204	2.6454175	2.4839088	3.5649325	2.7923794	3.9815889	4.2493173	2.415962	2.0813328	2.9333806	5.5775028	2.2488698	2.1989745	3.3062138	3.0287342	2.6318808	5.1327862	3.9284212	2.2509401	4.8614611	1.9251951	5.2035443	3.6700492	2.2881134	5.4013259	1.2799595	1.5657388	3.6634488	4.1485441	5.7060555	3.9224613	2.619996	6.8403614	3.1583518	6.1708672	0	1.1643959	0
TCGA-E7-A7DU	2.25479452054795	1	2.9025463	1.8798015	2.5327308	1.6628956	1.7918256	3.7438558	2.536867	3.842233	3.4374296	1.8860131	1.5750815	2.0418783	2.4299804	1.6479708	1.7757696	1.7771121	3.2614326	3.3822479	4.1662355	2.2017795	1.6382265	1.7449786	2.0054727	3.0252802	2.7751704	2.316798	2.4628118	3.5842529	2.4273363	2.3617546	1.9983805	3.6447266	1.4293079	4.4844665	1.5962897	3.5515693	5.1377767	3.734235	5.5028094	5.9015477	3.0143983	6.0787509	5.8574826	0	10.4883193	0
TCGA-XF-AAMJ	7.27671232876712	1	6.1195458	3.8629758	5.3358167	4.2550548	4.3464011	5.5133932	5.6640245	5.4845196	4.7347321	3.2914997	2.8656044	4.8388819	3.7011234	4.6269486	3.086049	3.578642	3.9656484	5.0987471	5.7764659	3.5332922	2.1583085	2.3928409	3.5353019	3.7850844	3.2539337	3.6807841	3.8979319	4.2198447	3.0200082	1.7857963	2.975827	1.7822869	4.0464118	4.1283044	1.6848517	4.7589397	4.2565749	5.0686218	4.9258254	4.8484558	2.7285673	4.3148341	4.8717012	0	6.9785949	0
GSM340605	3.57534246575342	0	3.8903011	2.2366605	3.8839066	2.8993458	2.4038175	3.4635358	2.2042286	3.7093959	3.6847437	2.2464206	2.7748173	1.9332844	2.2901413	3.3013562	1.8219251	2.4304677	2.2546819	4.4476176	3.4864599	3.1118898	2.1268216	1.8548881	3.6745726	3.9283075	2.700485	2.5797746	2.2532486	2.2395751	3.5262327	2.3933857	2.8498717	3.9806153	2.6965188	5.6870625	2.237347	2.478223	4.157433	2.8495994	4.6240223	3.0415235	3.0872431	4.9655583	1.822546	6.3797816	9.2990031	5.7745146
GSM340606	3.62191780821918	0	5.6664154	4.5817233	4.5158108	4.317597	2.8738702	4.2833982	2.5953427	4.6635508	5.6950503	3.6712657	4.3452056	2.1627477	4.3754381	4.4193473	3.4064482	3.7656421	2.7100804	4.6371936	5.2043763	4.1597662	2.4957449	2.3102327	4.9974165	2.0880485	3.1837296	3.4408374	2.713766	1.9898444	4.8394162	3.6340098	2.7280214	2.8992199	3.5516831	7.347721	4.7594754	3.2795585	2.4289349	3.4895054	5.2016973	1.9488708	4.7023748	4.0595637	4.0181021	4.6038818	6.1269938	3.151582
GSM340607	3.62465753424658	0	4.1536154	2.4133142	4.4952295	1.7745148	3.5123981	2.905049	3.0505947	4.2172325	3.840474	2.653852	3.1422234	1.4852591	2.5449747	2.7472136	3.0294666	3.1416612	1.8460727	3.6197792	4.7220893	2.2522569	1.9737584	2.513677	2.1745146	2.4148353	3.4067855	3.2844935	1.8598229	3.6751737	2.9308589	3.2602159	2.2222952	2.8542246	1.9711766	2.2410083	1.7129091	2.5203681	3.3254313	3.2902241	5.0039534	5.2983793	4.1770188	1.5194692	4.1934574	4.7974435	7.9396329	1.1429084
GSM340608	3.66027397260274	0	2.56393524	2.24635533	2.20075942	1.80139085	2.01307775	2.95283578	1.47736613	3.11184399	3.80777464	2.08588975	1.96496773	1.38808209	2.09478504	1.62651024	1.66307444	1.6193607	1.86521437	1.53167475	2.74533112	2.0699316	1.63791251	1.70846833	1.94827121	2.23630326	3.56029028	2.33868429	3.17270784	1.74735876	1.67930717	1.72176165	1.75058616	2.92142747	3.51110369	4.36568998	1.68884901	3.5142068	5.62052462	3.86812641	5.01666842	4.04330338	3.46799202	5.77713268	2.28465904	6.41008529	9.47120877	6.64570686
GSM340609	3.67671232876712	0	2.7229685	1.9686272	1.8830014	1.6488457	2.0344431	3.1015154	1.8064129	3.4450676	4.1271999	2.1675687	1.9145198	1.8203518	1.9009932	1.672694	1.8043754	1.6590936	1.9557596	3.3717117	3.15685	2.6916928	2.2918054	2.3756276	2.183519	2.4032219	4.129374	2.3565691	1.956595	2.0298779	1.7769305	1.7749608	1.7966833	3.5331834	2.3098811	3.8456811	2.1862532	2.2239673	4.9115927	5.0048066	4.6596105	4.3996716	2.7162061	6.0167351	3.9636127	5.2136548	7.3002762	7.0043709
GSM340610	3.70958904109589	0	2.8291059	1.7931101	3.7434348	2.0981915	1.9171322	4.5046749	2.0731709	3.3744192	3.5825431	2.0303871	2.1399766	1.4065968	2.1349928	2.1309433	1.3384571	1.7406601	2.2901241	3.496261	3.5269657	1.9829983	1.3764448	2.7654609	2.2549658	2.4647878	3.6630595	2.6494644	2.1602358	3.049608	1.3906308	2.0394562	2.5415246	4.9546352	2.7391184	3.8291501	1.5982227	1.8126578	6.3907686	3.1617309	4.4753882	6.1259788	4.1640938	6.0050515	4.1018215	5.5278356	9.4712088	6.2599654
GSM340611	3.72054794520548	0	2.96136	2.185141	2.600888	1.854338	2.190902	2.715486	2.484848	3.526377	3.629485	1.712559	2.201223	1.785188	2.356497	1.733586	1.567897	1.678399	3.604231	2.596994	2.543654	2.36673	1.646572	1.618298	2.261523	2.381898	3.469004	2.329063	1.747527	1.949529	1.961311	2.466848	3.422766	3.328325	3.335823	4.092914	1.685062	6.221134	4.712021	3.607549	7.819329	5.97584	2.332435	4.930724	4.418612	5.0259	8.082001	2.691114
GSM340612	3.72602739726027	0	5.5448396	3.9407486	5.9675285	4.338959	6.182236	6.4166237	3.5631694	5.7682677	7.0504605	2.9973943	2.0856448	3.8232056	3.5544928	4.0101339	1.9632943	3.1033125	3.4034531	5.6606058	4.9572176	5.1422074	3.7343451	5.2031507	5.0916746	3.2825114	5.0231347	3.764966	4.7154944	3.3488371	1.58176	2.0450895	4.6336624	4.7110259	5.139455	2.6851233	2.3608043	4.8970958	3.3327251	4.4318407	3.7116289	3.47033	4.0301587	3.7032938	4.4719396	5.8624808	1.9951804	3.0314284
GSM340613	3.74794520547945	0	4.39773224	2.26954377	4.48529609	2.28545672	2.2446616	4.16214752	2.00994715	3.60606625	3.68717436	2.36586821	2.25340061	4.65280552	2.09525518	2.57644045	1.92599377	1.92527671	2.24890782	4.22857408	3.79273751	2.85067602	1.84414736	1.83676039	2.33774978	4.14507588	2.63060488	2.93551081	2.03497689	2.5466935	1.86984217	2.68082866	4.03565193	2.84355693	2.68547718	4.57885536	1.97288489	1.92615826	5.56949522	3.116609	4.75564694	5.70786423	1.97994322	4.96057616	2.13284635	6.03499696	4.55791305	6.56358312
GSM340614	3.79452054794521	0	3.5142216	2.2420154	2.7929672	1.7935832	3.1827572	3.537271	2.5933838	4.1407384	4.2221264	1.9440375	1.802649	1.8723772	2.3825553	2.262296	1.4702051	1.8063991	2.5640245	3.2227484	3.781839	2.3540424	1.5470035	2.4502055	2.3852704	3.1232652	3.2226797	2.8489063	2.222549	3.7760454	1.9780662	3.3791618	2.5043985	3.8930472	2.9816148	5.6160041	1.3604829	3.614541	5.1269504	2.4702935	6.1847395	5.0828186	2.3075549	5.9336967	2.4418934	4.6918821	5.7851241	4.0108333
GSM340615	3.84383561643836	0	2.8077294	2.2451344	3.4266521	2.0967228	2.4440324	4.2209243	2.0259559	3.2092614	3.7044807	2.0300851	2.0498273	1.4142419	3.2715108	2.1415661	1.4579145	1.6479501	2.8172827	2.6775108	4.0767505	2.1994526	1.7211434	2.082243	2.1490146	2.4467391	2.8555251	3.2888107	2.1727249	2.0412982	2.7486159	1.6915975	1.6216026	1.950448	2.0958077	3.3651867	1.5708536	2.8181626	5.6708036	3.0562341	5.3625963	5.1122661	5.5726244	0.1996499	2.6517711	7.2827266	9.4712088	6.5441496
GSM340616	3.86849315068493	0	3.6695778	2.5488814	4.7098127	2.1991923	3.0998893	3.4048079	2.1278447	3.8415494	3.9361078	2.2406398	2.2373515	1.9662457	3.2848363	2.3658245	2.39942	2.8613793	2.6810856	3.870336	4.8701923	2.0658897	1.777602	3.3654426	3.2111901	3.3152912	3.487322	3.6528883	2.4835153	2.5173451	3.3674672	2.3264402	2.9471628	3.1678443	3.4040033	4.151899	1.3198429	2.9014078	4.0213184	3.3954123	5.0115926	5.5907669	5.3601163	1.1711981	4.2999895	6.6211169	9.7190464	1.1429084
GSM340617	3.87945205479452	0	3.527617	1.910733	3.770654	1.850441	2.605205	3.313499	2.241548	2.86632	3.653939	1.335371	1.948795	2.488382	1.732422	1.896414	1.466543	1.825664	1.483804	2.459737	4.126819	1.909787	1.666444	2.051469	2.002379	2.802184	3.047764	2.697602	2.020342	1.736165	1.269874	2.359072	1.858684	3.353896	1.757813	5.077741	1.778332	3.537923	4.351171	2.80934	6.742217	4.616076	4.176612	5.674001	2.616129	6.040704	10.029187	4.675665
GSM340618	3.9041095890411	0	3.4694038	2.146229	2.3501543	1.9495362	2.8320645	3.1831647	2.9076621	3.3010425	3.5185609	2.2409238	2.0879562	2.5670793	1.8495137	1.8519231	1.8781738	1.7142823	2.3074556	2.69854	2.4728492	2.7522078	1.6837632	1.8017224	2.2512288	2.244108	4.1403737	2.1682256	2.4835153	1.6814323	1.6362461	1.6318977	2.4392527	4.066665	1.7350186	2.7720726	1.596947	1.8753596	5.3432976	6.0782314	5.0400481	4.1644143	2.1488514	6.3030535	3.1476999	3.9834984	9.7190464	4.8376428
GSM340619	3.91506849315068	0	3.4761431	2.2193939	2.8905859	2.1070385	2.1748406	3.636796	1.7283403	3.0804523	3.87195	2.1875612	2.0881685	1.8894865	1.9928499	2.1336765	1.6309415	2.02298	2.9800443	3.2868284	4.3993939	2.718072	1.8185072	1.7864041	2.1821247	2.9017252	2.9670418	2.3822903	1.8203486	3.0088623	2.0970016	1.8081383	2.1107191	5.2486726	2.1899152	4.6899619	1.7783324	3.3858198	4.3639359	2.8556618	4.1549123	4.5230032	3.8915125	7.0447021	1.2620577	7.6596447	8.5752709	9.4952165
GSM340620	3.98082191780822	0	4.57094708	2.41319693	4.48529609	2.11934326	2.64283939	3.97068773	2.83029496	3.96351839	3.93196599	2.01735684	2.42203989	2.96499165	2.35756707	4.38100158	1.92231491	2.68596836	3.29805152	4.32906356	4.97696378	2.44500859	1.73946994	1.83004016	2.51183938	3.49379696	2.65797221	3.69463559	1.85202958	3.39678196	1.78630685	1.79599536	2.15188457	4.89333818	2.19992966	3.47722996	2.42376971	2.38935493	5.06158468	2.59286856	5.54359876	7.11963587	2.72299785	5.80773278	2.53564051	6.46084938	1.71826484	6.5418051
GSM340621	4.04109589041096	0	3.294877	1.980344	2.211525	1.845746	2.736479	2.547545	2.22417	3.603789	3.480326	2.157834	2.49798	1.778585	2.179384	1.964167	1.674181	1.759347	2.497183	2.447225	3.574848	2.173637	1.70339	2.395294	2.279156	2.325944	3.669871	3.843338	2.813107	2.608415	1.528088	1.8102	1.877067	2.829426	3.423775	4.307976	1.65469	4.347223	4.605102	4.895548	6.803835	5.105766	3.4842	5.055119	2.403818	5.879172	10.678547	7.509761
GSM340622	4.05479452054795	0	3.751655	1.9751378	2.8114008	1.92816	2.0924443	3.2811366	2.2249967	2.8389154	3.2361093	1.9024693	1.7496743	1.3815381	2.0199803	1.9008326	1.6438082	1.4085542	1.8993596	2.5693298	4.5413037	2.4457728	1.7503708	1.5394882	2.0788836	2.2784549	2.3796936	2.5952322	2.0454883	2.5117939	1.420258	2.0364641	1.9139056	3.8506415	2.3672466	4.4849217	1.2555167	2.783793	7.273025	2.9872874	5.9704708	5.9417012	2.6176668	5.3785267	5.592644	5.3612886	-0.2444641	5.9095644
GSM340623	4.06301369863014	0	3.5430044	2.3231114	2.5647611	1.8765718	2.0130777	3.5936384	1.6656616	3.2469409	3.5293531	2.1897888	2.0087626	2.1634458	1.9190597	2.0392288	1.7000716	2.0934282	2.5089044	2.6738259	3.9790812	2.4981521	1.7073247	1.5124628	2.1669611	3.1704383	3.0944527	2.7480451	1.9416813	2.2100482	1.6062523	2.737402	1.6313161	4.3367022	1.9532191	4.7148195	1.5995144	2.132723	4.1698683	3.2813009	5.2920173	5.8342826	3.2448292	5.9801542	1.3121514	5.6236292	2.5909283	4.0797816
GSM340624	4.08219178082192	0	3.1666426	2.3857194	3.3667234	2.0112834	2.3298304	4.423644	2.5113976	3.2707956	3.7177652	1.8423106	1.8421451	1.9060354	2.6229263	1.8709231	2.0381143	1.8526422	1.9393601	2.4418783	3.4058823	2.2935388	1.8129638	2.050253	2.0152299	2.8861235	2.9874126	2.4447885	1.8123504	2.6052091	2.4865271	2.3069406	1.692737	3.5664204	2.0004938	4.1852063	1.3638407	3.0564086	4.4606781	3.2571935	5.0624888	4.0915825	4.8227814	3.2829491	3.0702735	6.8605867	10.6785469	6.6101763
GSM340625	4.0986301369863	0	2.698174	1.989478	3.383374	1.59259	1.817299	3.471798	2.258815	2.857344	3.742966	2.063231	1.807242	2.076508	2.013548	1.964653	1.851256	1.805728	2.003703	3.136807	3.244064	2.744758	1.78985	1.820539	2.121706	2.881971	2.938054	2.419353	2.154276	2.57767	1.992535	2.665526	1.597478	5.453281	2.296824	4.79183	1.949783	4.004389	4.807667	2.989231	4.702005	4.347052	2.845299	7.41904	2.811016	7.886941	8.359328	5.220033
GSM340626	4.13424657534247	0	3.403587	2.027449	3.647017	2.095352	1.929899	3.527866	2.29667	2.821938	3.455214	2.216019	2.096301	2.885958	2.374463	2.085403	1.700954	1.811857	2.194861	3.661034	3.944247	2.370605	1.74493	1.866617	2.137146	3.778779	2.78427	2.361082	1.899828	2.940238	1.794876	2.619079	2.052096	5.613241	2.046985	4.960071	1.720812	3.312929	3.944888	2.450599	5.418407	3.692749	2.391605	3.392637	2.038889	7.240779	1.365158	3.426801
GSM340627	4.14520547945205	0	3.565888	2.201534	3.858805	2.058608	2.293288	3.492104	1.607063	3.300274	4.186327	2.069235	2.061122	1.564861	1.844706	1.842397	1.712997	1.810252	3.112731	2.51955	4.312697	2.337754	1.687839	1.796871	2.113977	2.482422	2.712845	2.598813	1.839996	2.189632	1.575217	1.647471	1.992941	5.599886	2.351406	5.208024	1.505103	3.63798	5.423592	3.471455	5.363449	5.260065	3.023691	6.049912	2.525424	7.140564	5.394383	8.998681
GSM340628	4.15890410958904	0	2.82193347	2.481384676	4.122828993	1.8502434	6.283479967	4.457705178	2.070370679	3.188613942	4.720319895	2.195556416	2.036964816	2.107973932	2.240718066	1.780069109	2.156566136	1.661154116	2.415999639	1.803140097	2.662546012	2.296321682	1.811230573	1.666786799	2.351726121	2.498123704	4.481112176	2.470004999	2.702008165	1.707615786	1.58711361	2.350201774	3.35484864	3.618671618	3.11348104	3.597847229	1.681038276	2.234952996	4.307954671	7.070360485	4.734145323	3.115524441	8.229154813	4.912359272	4.165544633	6.478817805	2.441621954	6.389933345
GSM340629	4.16712328767123	0	4.0383282	3.573392	4.1711223	2.3567567	3.4785872	3.6446373	3.3413044	5.3677453	4.4222998	2.1849312	2.9936928	2.5388056	3.1485605	3.4135383	2.0693806	2.8745335	4.250776	3.943309	5.6524879	2.5129207	1.198358	2.312364	3.1227649	4.4610988	4.342781	3.2203356	2.5298855	3.6370022	2.8234255	3.1312833	2.2047086	3.8818697	5.3954644	3.9668678	2.6685966	3.214153	3.8678187	4.0462637	4.4923775	4.535471	4.2880503	5.0182598	5.0955604	6.3046654	10.6785469	2.6437141
GSM340630	4.18082191780822	0	3.1123389	1.9163488	3.5419763	2.1817273	2.5655112	3.6393972	2.2667798	3.1123325	3.680234	2.2269414	1.9979396	2.4688568	2.1191241	1.8960561	1.6027156	1.7207611	2.3217353	3.8511053	3.6672827	2.0365957	1.5624108	1.7245791	2.1191226	3.4529031	2.7404491	2.399758	1.9745124	2.7292453	2.2301149	2.2995613	1.9555291	4.8654157	2.0567497	5.1205289	1.7075612	2.600858	5.0498714	3.0011324	5.1009093	4.7311248	3.3143304	2.6263125	2.4525613	6.4000346	6.331902	8.141596
GSM340631	4.2027397260274	0	2.9550546	1.8004997	2.7340825	2.2316785	2.1291347	3.3271342	1.870647	2.5045005	3.5812128	2.1108365	1.9132748	1.8362342	2.1779147	2.0251175	1.4773747	1.6662478	2.2978514	2.8724931	3.44516	2.3595419	1.6330405	1.8461974	2.0817103	3.1806891	2.7203435	2.4676093	2.085218	2.5147241	1.5928457	2.6269751	1.8949452	3.0890486	1.908552	3.8925956	1.6662212	2.9337608	3.7206583	2.5848756	4.3514029	3.215104	3.4329972	6.2599445	1.6014718	6.66007	8.7286026	7.8869413
GSM340632	4.25479452054795	0	3.4385084	2.1247455	3.2908577	2.0807318	3.4237653	2.9458268	3.2741013	3.6359995	4.0430893	2.2339778	2.7243807	2.2532454	2.5009686	2.1823094	2.136304	2.3556861	2.8016216	2.9484633	3.7895905	2.5752074	1.943586	2.0802726	2.2452323	2.7787479	3.586211	2.6220373	2.1386201	3.104667	2.2682513	2.3970239	1.5252861	4.1380675	1.4815249	4.2335236	1.0841893	3.6149663	3.7441724	3.8246717	4.3753717	4.6561047	3.4626622	3.3991361	2.8034449	6.9203232	8.5124858	7.014634
GSM340633	4.35342465753425	0	3.2024997	2.266787	3.0659719	1.9512127	2.9394178	4.0704377	2.57933	3.547744	4.00824	2.1909011	2.0850077	2.4777086	2.4473894	2.0818488	1.5445697	1.6135118	2.8168832	2.8708925	4.0263414	2.6750257	1.6899782	1.7759111	2.4768756	3.0118699	4.0936614	2.8164645	2.2637188	3.3072426	1.7649607	2.1342793	2.0151788	4.8320016	1.9060289	4.6686777	1.7266101	3.2903638	5.2064194	3.597752	4.9726071	6.1089686	3.6960841	6.2092763	2.7885777	6.8754482	10.0291866	5.9045879
GSM340634	4.41643835616438	0	3.0622986	2.939474	2.9606493	2.3585365	2.6710087	3.0447529	2.8727019	4.0082192	3.6969667	2.2146413	2.1616649	1.7173783	2.3561781	1.9612582	1.772726	1.8143527	3.7191844	2.9468	2.5690181	2.6362343	1.6975082	2.131168	2.4635711	2.6039481	3.6510298	2.290041	2.1503403	2.2293481	2.1882822	2.6053066	3.4918074	3.1624602	3.2775668	3.1518894	1.3161639	5.9930704	3.9132484	3.9946782	7.1787131	5.8808281	2.538282	5.2779341	4.5342954	5.0066294	7.5713122	3.453245
GSM340635	4.42465753424658	0	4.5022451	3.04693	3.6793236	2.509972	4.1277795	4.4489473	3.5889548	3.6809779	4.4144987	1.8429631	2.882651	3.5284762	2.8150401	2.2902106	2.4134244	2.9615375	3.2435749	5.0053839	5.5221292	2.7772034	2.1506082	3.2368379	2.6704232	4.5436425	3.5799046	3.0619306	2.5476403	3.7933585	2.7060015	3.3125279	2.6028685	3.8744367	2.1326805	4.0646597	1.9196066	4.3879464	3.8265278	3.9422519	5.9751584	3.2419241	3.7933471	4.7388637	3.2297835	6.2278607	9.4712088	7.400899
GSM340636	4.46301369863014	0	2.17528136	1.99395371	2.35367223	1.80853508	2.12066784	4.49398385	1.85371688	2.71774	4.22096059	1.89989192	1.85758191	1.5656832	2.10720089	1.86927593	1.57463146	1.56879292	2.05105746	1.96739639	2.80469843	2.78237213	1.73803136	1.7489294	2.9426857	2.33146213	4.58140988	5.69751949	1.93513028	1.83270723	1.66353683	2.98511247	2.81585176	2.32659772	1.94972778	6.56036848	1.59951441	3.25179297	2.85123447	2.36971953	5.24910536	4.16572351	1.28067524	1.2635236	3.00719009	7.65964473	-0.75643254	4.56404239
GSM340637	4.46575342465753	0	2.9320388	2.3419726	3.5636096	1.9181497	2.8065269	2.9710696	2.4205381	3.4727558	3.8596514	1.9651935	2.3019976	1.7499488	2.782811	2.0251175	1.7092314	1.7504626	1.8460727	2.2966191	4.0659753	2.6398013	1.4466916	3.3902885	2.0041099	2.6027342	3.7996464	2.8880191	2.6454678	1.7344212	2.365258	3.1498516	2.1442623	2.60198	2.1264188	4.3347154	1.4505298	4.6680651	3.3663794	5.5335043	4.9406414	4.2331635	4.8016109	6.7114231	3.5399221	4.4825855	9.4712088	3.6908366
GSM340638	4.46575342465753	0	3.3343278	2.2237895	3.566106	1.9528661	1.8352652	3.6144065	1.5467692	3.2207924	4.0136932	1.8894751	2.1869406	2.2484055	2.0158249	2.714081	1.8931284	2.0028665	2.5967785	4.3284093	4.4963205	2.5243543	1.7505987	1.6336466	2.0441424	3.1822909	2.7313336	2.83693	1.8246074	3.3748493	1.8474812	2.7806429	1.9114584	3.7262677	2.5126556	5.0328096	1.8039866	3.4933426	4.6786931	4.435332	4.4079239	4.5262609	2.8224731	6.6525448	0.5218905	6.6799912	9.1466678	8.9986815
GSM340639	4.47123287671233	0	3.9571173	2.085964	3.9258362	1.9910548	3.1610959	2.9255134	3.8258618	3.3731167	4.0828312	2.7034803	2.0012134	2.1151378	2.0851831	2.2105921	2.220395	3.1306958	2.4727485	2.4751126	4.7379277	2.5440145	1.9205244	2.414817	2.1993752	2.510362	4.0975509	3.3910519	1.7846795	3.6546968	2.5684463	2.2865221	1.5925111	3.3752595	1.6079419	4.0716355	1.5023788	3.0673027	3.8322674	2.6558652	5.9244978	5.3550227	4.0918902	0.1996499	5.6198319	5.9085676	9.2990031	4.0482193
GSM340640	4.52328767123288	0	3.6257806	2.0882241	3.4171838	1.8131625	2.5352611	2.5064374	2.6022804	3.2485883	3.5828689	2.0679699	1.7488067	1.8622157	1.9912112	1.7145346	1.926194	1.6457064	2.0761669	2.0886652	3.2432911	2.8052713	1.7298098	2.2430824	2.0405051	2.3530289	3.2239227	3.1043661	1.8050629	2.3957507	1.3977704	2.4788887	1.6628663	5.084353	1.9561694	3.2750429	1.7307184	3.407442	6.0774799	2.0001313	6.6577054	5.8922332	2.7901237	2.1502405	5.8736478	4.8153355	-0.7564325	6.5612623
GSM340641	4.52328767123288	0	3.5121493	2.0270197	2.129665	1.8907188	2.5954614	2.8708955	2.0862967	2.9916357	3.6373347	1.9495486	2.1229799	1.7397401	2.1078522	3.0901316	1.7753338	1.6173829	2.3150078	2.130552	2.7779861	2.9689795	1.7642179	1.6608108	2.3411427	2.4637292	3.4539989	3.0842993	1.999989	2.8719097	1.6432529	1.6740556	1.6686109	3.8802984	2.0352466	8.3043216	1.6777113	3.5990786	4.9912321	2.8578184	8.6482478	7.1366805	1.9223299	4.0316526	1.2886684	5.0729742	1.5271324	3.1307967
GSM340642	4.56164383561644	0	3.6708928	2.5395173	3.5678175	1.8345473	2.7026755	3.0730077	4.1342808	4.7137981	4.4722461	2.4301907	2.9694491	2.2561244	2.1315455	1.9313423	2.4937804	2.2083738	2.0011543	3.2175593	3.3149152	2.3338559	1.4538452	1.8190833	1.988691	2.6295742	3.8882803	3.0500837	2.5673082	3.897227	1.4860229	2.1918832	1.5788431	3.9611981	2.0697791	3.037826	1.3854026	2.9112403	3.0237825	5.1802233	5.5778604	4.6341753	4.8427302	2.8394069	4.7178954	5.7450859	8.6503162	4.6636829
GSM340643	4.57808219178082	0	2.7224443	2.1424941	2.981694	2.0499569	2.3286854	3.3292971	1.7283403	3.1066627	3.812798	1.9089422	1.803292	1.757815	2.0101435	1.7534557	2.0030254	1.7535521	1.8698355	2.878592	3.4375322	2.7194635	1.7581111	2.1209891	2.0766591	2.9987667	2.757993	2.8463395	2.3923186	2.6446319	1.9902454	2.8600875	3.1734348	5.1755313	4.6444513	4.5418832	1.5896658	3.0606752	4.5364909	2.8003458	5.5829398	3.2229789	3.0147409	6.9183497	2.4140739	6.7494311	9.2990031	8.7615321
GSM340644	4.62191780821918	0	2.846716531	2.869546821	3.039872033	1.895506677	2.98017987	3.015093266	1.858082208	3.599159759	3.712338728	1.727640333	2.245265568	1.634218687	2.70141093	1.521131627	1.571971475	1.735380712	2.124568003	2.393719792	4.308850312	2.488146983	1.783399452	1.904668	1.934504258	2.616313942	3.236249687	4.888291335	2.884713196	2.61160184	1.716210566	1.906820163	1.813453544	2.564401244	2.412652171	3.263153086	1.700959923	4.225320188	4.452654649	4.294580831	4.792908315	4.2896005	5.03920259	5.664961996	2.684677028	3.476698805	9.146667779	5.686103923
GSM340645	4.64109589041096	0	2.7955989	2.1480022	3.1632064	1.9158655	2.1320883	3.6221193	2.5703912	3.4045794	3.1223986	1.9448849	1.5571982	1.5077397	1.6676674	1.9275475	2.1008058	1.3228121	1.8560203	1.6962006	3.0387286	2.433625	1.3675691	1.269361	2.3277769	2.2926131	3.8909493	2.2706192	2.2929528	2.2190737	1.4333972	3.8960455	3.323377	3.9257007	2.8954035	3.1182109	1.5737511	2.4177055	4.5374189	5.6097571	5.6520356	5.0429769	3.3731526	6.9792733	3.9218695	4.8874432	8.9083042	5.222866
GSM340646	4.64657534246575	0	2.9670564	2.3689539	2.7395281	1.7578383	2.7750001	3.0950694	2.6493947	3.7295928	4.4775414	2.4396738	2.3632701	1.6248623	1.8113974	1.4852449	2.0139672	1.8393043	2.388534	2.7669554	3.267947	2.30021	1.9191053	2.127954	2.1612096	2.4863151	4.9116379	3.5629343	2.1382559	2.6158078	1.839068	3.5147036	2.5039726	3.8002586	1.7758485	4.2935745	2.3106094	3.1251412	1.9737372	2.8873074	5.4450313	5.2739308	2.4556102	4.2386054	2.4453093	5.842744	5.8649273	6.6885228
GSM340647	4.65753424657534	0	3.0279515	1.7658202	2.356356	2.0169418	3.1060121	2.8429077	1.5686366	3.9628697	4.1925279	2.721786	1.8803585	2.3414108	3.1364714	1.8775122	1.2884977	1.6440615	2.4481764	2.2173763	3.9251293	2.2437354	1.6707273	2.2394936	2.036263	2.3706657	3.7787404	4.8947229	3.5393502	2.5970258	1.7971964	2.4546857	1.7714894	2.5130614	4.9042874	5.0016239	1.4101587	2.7404803	5.219187	4.2442867	5.0358574	5.4949576	5.5992018	5.4721523	1.8068034	4.8991776	8.9083042	7.9443248
GSM340648	4.73150684931507	0	3.2790711	2.0671836	3.4280417	1.9141707	2.8449544	3.3463318	2.3862379	3.7007386	3.881329	1.7718487	1.9145198	0.8862064	1.8946139	1.6783941	1.9175205	2.0827317	2.4750318	2.9442433	3.7091999	1.8846147	1.5241284	1.826949	2.3860943	2.3342037	3.3810227	4.5946651	2.0684087	2.6198383	1.5886842	1.9050734	1.7323516	2.854795	2.807904	3.8698262	1.7892316	1.8617776	4.0286606	3.6563672	4.9922063	5.5325691	2.7193463	6.3491026	5.7149706	6.1164624	8.5752709	7.1057511
GSM340649	4.73424657534247	0	3.4853848	1.6897625	4.246401	1.2269947	3.0415229	2.9505853	3.1009583	2.9413235	3.8927985	2.1157934	2.4297606	1.4978843	2.5425831	2.1104781	1.6525917	2.7677422	1.8312209	2.97631	4.7086675	2.2528594	1.6243507	1.8626811	2.0985469	2.2442042	3.6403086	3.6392655	1.826966	2.8295227	2.5279135	2.4185239	1.5252861	2.6440242	1.7887141	4.1156877	1.3839732	2.0185063	4.0308794	2.7478866	5.5138935	5.5763444	3.7084854	0.5820814	3.9075089	5.7769447	8.1115652	1.9392813
GSM340650	4.73698630136986	0	4.4203176	2.6926629	3.8685012	1.7533059	3.306385	3.8026392	3.9566047	4.5673543	5.0121968	2.0500591	2.3192112	1.8411236	2.611163	1.6172419	2.8553602	2.0756041	2.9224772	4.6820129	4.5409713	1.9190871	1.6338259	1.9352745	2.3504397	2.9512534	4.1115236	3.270255	2.3659396	3.5671455	1.8158297	2.5147175	2.7438648	2.835289	2.8738525	5.9892367	1.3403904	2.211585	5.3349919	4.3477025	6.9355119	4.8570564	4.6923966	6.2929769	2.2678579	6.4898501	9.4712088	8.0041867
GSM340651	4.75616438356164	0	3.7451386	2.5441177	3.5589669	1.9886547	3.7272582	4.1020261	2.7616937	4.0754055	3.6021873	2.0356401	2.0538744	1.4655739	2.7745549	1.5890561	2.1545297	2.8839745	3.1898925	2.625952	4.1287118	2.1025161	1.7380314	2.3822183	2.2878051	2.4171449	3.46347	2.9262719	2.3839714	2.7982976	2.1066195	2.2257402	1.5751941	4.0731401	2.0148168	3.6515631	1.2077464	2.9338827	4.8294683	4.0755939	6.8717263	5.8776135	3.9704666	6.0980501	2.9083644	5.2969426	7.6379876	1.1429084
GSM340652	4.76986301369863	0	3.3106812	1.9797887	3.3395866	1.7325731	2.2173259	3.5445405	1.9171915	3.4971869	3.9614807	2.0379113	1.822412	1.731197	2.0831349	1.9890271	1.9560395	1.7350365	2.689736	2.5427546	3.573081	2.4736386	1.6414952	2.0622962	2.0921735	2.6886567	3.0011666	2.707096	1.9909879	2.853611	1.6986458	1.9530838	1.9347462	4.4901199	2.3075223	4.9803327	1.5358971	2.697182	6.2535508	3.5153299	6.1046073	5.8988058	2.6855425	3.9721392	2.4255896	6.3959057	9.1466678	6.1458055
GSM340653	4.76986301369863	0	4.856302	2.4466871	3.7987604	1.8568799	3.3646901	3.1603897	2.9646651	4.05817	3.9524196	2.1953907	2.6046918	1.9804004	2.4482605	1.7469006	1.6521992	1.7981874	5.0494943	2.4328468	3.2165043	2.456549	1.5919657	2.0480212	2.350977	2.6616654	3.7879266	2.6214445	1.8923052	3.4031937	1.5806594	2.1640506	2.3829711	3.3023173	2.4267807	3.8885879	1.2236233	2.6065345	5.1726817	4.0531146	8.241189	5.7026893	3.0869211	5.5542655	3.2793038	5.4041906	5.2855564	5.3719454
GSM340654	4.77260273972603	0	4.284687	2.0651137	4.425887	2.0063966	2.2892461	3.828656	2.6134445	3.1771118	3.7335314	2.1205381	1.9177047	2.8324328	2.028993	2.1729758	1.752593	1.9166936	3.3744528	3.943309	4.2862816	2.3426942	1.6043031	1.8044592	2.5202437	3.228742	2.3364176	2.7311664	1.894654	2.9661686	1.6091327	2.556582	3.2225916	1.727297	2.3247956	7.530988	1.5266306	3.0006518	2.793202	1.9606579	6.9045874	5.9348878	1.5294897	5.1366912	2.7159262	5.2630295	0.1397786	7.0094875
GSM340655	4.8027397260274	0	4.0842444	2.8624103	3.1132387	1.8389413	2.6232409	3.1928602	2.6917047	3.0875952	4.0315595	1.9969442	1.9303379	2.1318901	1.8584243	2.7817999	2.0629566	2.9155704	2.561909	1.9280573	3.2816518	2.2576863	3.7788604	1.7070868	2.1984358	2.7506765	3.0082781	2.4796844	1.9346635	2.5496782	1.937668	3.3269752	1.920508	2.4839303	2.6305975	7.9602577	1.7092541	2.0880673	2.3353141	3.9494583	4.7875339	6.3307334	1.9017226	5.2941252	2.3804026	3.4201115	4.9326282	1.8958193
GSM340656	4.82739726027397	0	3.2076814	2.1596493	2.5313876	1.9079775	2.8829841	2.7356506	3.0124168	3.0819566	3.7633385	1.8729618	2.1157027	1.6199398	1.559802	1.5492883	2.1204165	1.616116	1.8511062	2.7517569	2.9842108	2.5674957	1.3376197	1.3405795	2.1381961	1.9849302	2.853872	2.5723969	2.7545814	2.3736215	1.8221388	2.4917397	2.0676337	3.3396252	2.5855383	4.1697274	1.4698633	4.8909189	6.601091	3.7124004	9.154268	6.9440984	3.0509451	4.9253174	3.1232685	6.8419278	6.3074285	4.4242401
GSM340657	4.84931506849315	0	3.9889693	1.8983624	4.0507398	2.0006592	3.5770814	3.9855672	2.4521599	3.3982742	3.4203465	2.1947544	2.7841648	1.1454666	2.9936735	2.7526262	1.6829345	2.4316816	2.8847113	4.0223819	4.3690894	2.1832377	1.7938434	2.2333272	2.3525822	2.7271643	3.2535894	3.7101905	1.6753021	3.3017711	2.8195016	2.6368589	1.7657057	2.2032375	2.0651376	4.4209549	1.5023788	1.6488313	4.0607476	2.2136819	4.7277691	5.2818754	4.1171733	3.0668461	2.6555891	6.3702283	6.0281409	8.9986815
GSM340658	4.8986301369863	0	4.52499213	2.23077435	3.51116783	1.98481505	4.06110124	4.32394074	3.17250976	3.64960897	3.80150801	2.09120225	2.36927055	1.62955729	3.12685892	1.99121989	2.09205905	2.53507998	2.82508514	3.51602572	5.10995713	2.84296657	1.875489	1.86717203	2.28487102	2.83563667	3.40340978	3.95689066	2.30394282	3.33297969	3.2406365	2.12547818	1.9414965	3.110447	2.02347797	4.06419571	1.616473	3.69739887	5.33860544	4.23866056	7.07175144	4.34635807	5.41820633	6.6660735	2.6766359	6.33863654	9.71904644	6.51559038
GSM340659	4.8986301369863	0	4.529668	2.2103666	3.6525496	1.6050536	4.0230351	2.5962148	3.2177554	3.8129037	4.1442075	3.067193	2.7299225	1.1998566	2.550639	2.1625662	2.1222988	2.2268338	3.4183229	3.1480492	4.0150589	2.2863787	1.9451596	1.8330651	2.1049453	2.5176056	3.2914852	2.6276848	1.6881064	3.3090059	2.2131755	2.2690791	2.0869048	4.1082746	2.097661	6.104399	2.0178853	2.4250323	5.9440102	4.2264039	5.726342	6.1546656	2.2957897	5.2568166	3.340963	5.8624808	0.7060087	6.9373018
GSM340660	4.92054794520548	0	6.002046172	4.411744947	6.502191573	4.486204329	6.065917548	6.798832642	3.225479017	6.195528054	7.898439772	5.058522207	2.170600891	2.555560911	4.015625653	4.209139064	3.366601975	4.849608124	6.510409145	5.65781041	5.331217614	5.119385704	4.655578123	5.842360186	5.097237327	3.312071975	5.416874664	3.940627036	4.915016293	4.328867302	4.195938521	1.933161648	5.975573021	2.117446046	5.615197871	2.156144069	4.783027628	5.503709178	5.09393352	3.933776717	4.073341438	2.498899418	4.703779213	1.602277424	3.137074635	2.611995347	2.039043336	2.629233667
GSM340661	4.94520547945205	0	3.0595018	2.1342031	3.7724342	1.8160477	2.3769243	3.27991	2.396737	3.9680649	4.2138394	2.0748875	2.1503793	1.4321054	2.5152993	1.761948	2.005192	1.6627127	2.1855939	2.7313701	3.7835287	2.4813493	1.4866064	3.051138	2.1783137	2.3451276	3.5631052	3.0105048	1.6897258	2.5302447	1.7651751	2.3494839	1.372039	3.0171866	1.9735874	4.3663575	1.167222	2.8176079	5.3220394	3.2325828	7.123151	5.4579104	3.7100042	2.0945101	2.66202	6.4945037	8.7286026	6.1671949
GSM340662	4.94794520547945	0	3.24682015	2.44959127	2.40302958	1.79283785	2.54111954	3.00828309	2.93819418	4.18281638	5.05877195	2.36337661	2.2550097	1.7894304	2.20534341	1.41793292	1.82016985	1.6590936	2.6472302	3.11154907	3.61755807	2.93392783	1.65804824	1.97505643	2.12140569	2.17074914	4.73057961	2.46030481	2.55815818	3.52184912	1.70174325	2.76820284	1.84175826	2.27893853	2.9545417	6.48459606	1.81429132	2.8764627	6.85792659	2.7746098	5.57665498	4.18759269	1.92651418	2.67506071	2.79973481	5.40515369	-0.75643254	5.67232295
GSM340663	5.00547945205479	0	2.6223281	2.329693	3.4202154	1.7251292	2.9264723	2.9331073	3.4455148	3.5179207	5.0264875	2.1381036	1.302355	2.0696525	1.8960443	2.3672504	2.0970588	1.5763294	2.3438396	4.9692124	3.6347447	2.7892344	1.472216	1.4648652	2.4488766	2.1022799	4.6036415	2.5276706	2.0369593	2.8947385	1.5485756	2.1509031	3.1381602	5.2453983	4.6749942	2.2072113	1.2077464	2.1779152	5.825532	5.3417542	7.374391	5.4018502	4.709261	3.724284	3.7266043	4.9776761	8.3195803	5.9144078
GSM340664	5.01643835616438	0	2.85479087	1.83466028	3.27381412	1.95487137	2.23583941	4.59887677	2.29648084	2.77219757	3.59863473	1.88057757	2.02770884	2.13487998	1.76085265	2.59920953	1.71031991	3.3029451	2.40489478	4.62525214	3.00766118	2.46449202	1.65911723	3.1951309	2.88293254	3.47544525	2.58381242	2.20196621	1.91376245	2.93250947	1.80935223	2.43111797	4.61861632	4.41793347	3.43920337	4.79426534	1.87321675	1.82320711	6.09548911	3.27154798	4.98803903	5.14532406	3.0273975	6.21367366	2.12305118	3.27975199	9.29900311	7.41724056
GSM340665	5.04109589041096	0	5.60704874	2.914269	3.83083376	2.59999473	4.38653502	4.00734755	3.45505675	4.56854405	4.62403493	2.46229023	3.18907847	3.39831077	3.22756731	2.99071201	2.39159538	3.36689825	3.91639738	4.51897549	5.04047573	2.60155325	1.70014148	2.72229851	3.09906371	3.80455242	3.9160755	2.6135879	2.71632714	3.85220553	2.07462506	2.23681353	3.18184179	4.84200748	2.43778697	3.64917001	1.74504552	2.98414257	3.52100278	3.25758803	5.72602641	5.58746974	2.61842378	6.529594	3.62884305	5.98775685	5.97280959	6.57597439
GSM340666	5.07123287671233	0	2.88419	1.881468	2.659426	1.731562	1.826559	3.643311	1.670446	3.232845	4.085732	1.979621	2.201524	1.914196	1.925249	1.709645	1.747065	1.759347	2.429382	5.35454	3.260874	2.255834	1.812107	2.194847	2.130024	2.780796	2.642092	2.447508	1.934434	2.78228	1.772095	2.304102	2.402155	4.010259	2.143798	4.006053	1.799366	3.336302	5.991612	3.308406	4.652699	5.241979	1.489232	6.08463	2.256503	6.405804	9.471209	8.440345
GSM340667	5.0958904109589	0	3.1036197	1.7071146	2.3954154	1.7265382	1.8440937	3.2575453	2.2705794	2.2275316	3.4432107	1.8501288	1.9291501	1.8728043	1.8513818	1.7554369	1.6997716	1.6218889	2.196743	3.1706005	3.6205313	2.1839624	1.7676552	1.9818204	1.9942189	2.492123	2.580788	2.314756	1.685088	2.4134922	1.5729793	2.9642477	1.909832	5.0336264	2.1242455	3.7484966	1.6597985	3.2668744	5.4731385	2.9002793	5.3637326	3.8927884	3.3477968	3.5914184	2.9293774	6.5587888	9.1466678	5.7396348
GSM340668	5.13972602739726	0	3.248496	2.232277	2.45106	1.818289	2.30799	3.01885	2.364803	2.580168	4.002995	2.074387	2.000014	4.254643	2.039451	2.227649	2.033233	2.116664	2.180414	2.948631	3.301666	2.76032	1.785945	1.890039	2.132719	3.207608	2.586636	2.776781	1.919551	1.800426	1.888742	3.260933	1.96928	3.610452	2.635755	5.365972	2.245887	3.438582	2.805099	3.004609	4.344016	2.935334	3.639949	6.213674	1.786535	6.259965	9.011478	2.12406
GSM340669	5.17808219178082	0	3.2494222	2.2502205	2.4269183	1.8009269	2.920775	4.3153428	3.2031297	3.8870219	4.4745739	2.3255496	2.0090517	1.2740027	2.2081377	1.7897148	2.0103901	1.9335456	2.1738767	2.9272202	2.964853	4.083209	1.5945392	2.7212288	1.9966222	1.9232272	5.4985677	2.4260454	2.1013731	2.3947678	2.0714372	1.982921	2.1091954	2.4207547	3.0619493	5.5175748	1.8575774	1.9970901	5.4678413	6.5321793	6.4118785	4.2525297	2.4133005	6.9183497	3.5703232	5.4882225	9.4712088	6.5866639
GSM340670	5.18082191780822	0	4.3403901	2.4556349	4.8176991	2.0435084	3.6320935	3.2811366	4.6033002	4.7827398	4.5531901	2.6516411	3.2372599	4.1109179	2.9025922	2.0743657	2.4372005	2.2689399	3.4933109	3.6608073	4.6811097	3.4103098	1.9559795	4.189206	4.7085947	2.9312116	5.0324381	3.2203356	2.4775436	3.8850857	2.9923789	2.8025678	2.0085167	2.7921603	6.4717856	3.5415683	1.7843671	4.1375183	3.9970658	4.9338523	5.1404238	4.5529136	5.4182063	1.128331	5.5709164	6.6941596	8.8106823	0.7514305
GSM340671	5.24931506849315	0	3.3560487	1.8117974	3.9250099	2.1091574	2.0217503	4.0066068	1.9719761	3.2202169	3.3739618	2.2640826	2.1008667	1.8706622	4.8400115	2.3477349	1.5829912	1.8463126	2.5684723	4.0320807	4.0532142	2.5479163	1.8360552	1.7365142	2.842995	2.7777067	2.4360384	2.5717882	1.9153234	3.5587729	1.8048375	1.9398036	1.8249022	2.4189907	2.3167216	3.8431527	1.8419248	2.2007593	4.6791747	2.5273571	4.3138748	4.9260521	1.9951372	3.4655039	1.8923925	8.3238613	4.9554083	7.7978664
GSM340672	5.25205479452055	0	3.93530505	2.11734801	4.07291069	2.23549543	1.94789306	3.7697256	3.3909785	4.22571722	3.77427621	2.30706922	2.16359353	2.9991439	2.25726828	2.37290043	2.2321551	2.62566453	2.26152236	4.45484875	3.80397027	2.74091512	1.79039535	2.35887281	2.68939466	4.12434985	3.4866868	2.38253023	1.86540172	3.69799803	1.65610399	3.31181256	2.43949442	4.53523047	1.9870549	3.48244376	1.60852597	3.03572287	4.13472802	3.66309626	4.38312728	4.74180994	2.64796542	6.40713163	5.1835896	6.97420428	8.23802082	8.32386131
GSM340673	5.25753424657534	0	3.7867558	2.9274457	2.5219921	1.6198725	2.2719728	3.550994	1.7955038	3.7966935	3.8809086	1.8097934	1.9104985	1.3247674	2.0595621	2.1752441	2.1657789	4.2101634	2.2296423	6.4551928	2.6971377	2.8250257	3.4575113	2.2012802	2.3612559	1.8471685	3.2840509	2.1861468	1.9461603	2.9042112	1.7279388	1.5909145	2.107063	1.8379751	1.9039048	6.6038195	2.1453268	3.7527671	4.5175803	2.3409622	4.858333	3.48478	4.0093654	2.061144	1.6306735	3.8391919	0.424807	2.6022694
GSM340674	5.29315068493151	0	6.31502575	5.18006929	6.24887727	4.68870315	6.32598156	6.83777826	4.22563513	6.43106866	8.30558375	5.21937262	3.38710597	3.65881789	4.10844422	5.23313418	3.29787663	4.04911193	6.85358536	5.88680601	5.38472291	6.80045504	4.52806903	6.2843368	5.1187016	3.00887876	6.100745	4.95814073	5.12812394	3.92820784	5.22026081	1.76198979	5.19099423	1.90669466	5.24937564	2.01827872	5.97555242	5.36395586	3.82279398	5.99569974	4.03199846	2.35728174	2.55696532	1.87909129	4.20835373	2.66404306	3.3804776	3.84478446
GSM340675	5.31232876712329	0	3.2929732	1.8814684	3.2587091	2.0946135	2.1816096	4.0113031	1.7560815	2.7661002	4.3374003	2.0045521	2.0205686	1.8683835	2.030704	3.771117	1.9199238	1.7006108	3.4929316	4.6192807	4.6984007	2.5954866	1.9078772	1.8747704	2.0069392	2.3262772	2.8239888	3.0558914	1.7300595	3.2910141	2.486183	2.2897482	3.3076356	4.8707884	3.6991134	4.1174992	1.7874004	2.6512857	7.0277837	2.8887744	4.5719843	4.9105997	1.5854723	5.8077328	1.7299552	7.1405638	9.0114782	8.4403449
GSM340676	5.36164383561644	0	4.0067854	2.4531728	4.2885921	1.6553216	3.0363506	2.8287659	4.291808	4.13131	4.149915	2.0746362	3.2393474	1.8227498	2.6446838	1.6677085	2.5854321	2.2283602	2.6989005	2.6404917	3.935288	2.674026	1.7155493	2.6603341	2.6058154	2.6969229	3.8028349	3.017773	1.9532138	3.2227324	1.6676436	2.4283338	2.1220174	3.8341841	2.0990011	5.1261108	1.7846848	4.911382	3.8903384	5.2976675	7.1500098	5.2646361	2.2333228	5.8774924	3.1396564	4.8853149	5.6036805	5.1728192
GSM340677	5.36986301369863	0	3.66160318	2.35524963	2.99471851	1.74106099	2.516331	3.20328376	3.08700737	3.64446786	4.05834047	2.32115323	2.04568616	1.61289789	2.13032338	2.16980547	2.07042735	1.76439898	2.18559394	2.84448283	3.16682821	3.62781469	1.70042976	2.1916012	2.2251765	2.26856879	4.72247466	4.75964345	2.42245475	2.34985061	1.69427458	3.32306545	1.64948446	1.69057384	1.85096394	3.22675244	1.79566391	4.95254805	5.81270359	2.46415534	6.63122007	5.19824404	3.43151415	3.45634789	6.05770571	7.30488617	2.30441971	6.55386821
GSM340678	5.41917808219178	0	4.4790134	1.8785037	4.9719357	2.3159668	2.7188227	4.654616	2.6144645	3.6122791	3.3573015	2.3755443	2.2651218	2.923834	2.1405411	2.4123881	1.5954424	1.9704084	3.3879871	3.7938583	3.7705372	2.4393825	1.4857731	1.6928783	2.7033093	2.9020863	3.4763118	2.9645005	1.9142765	3.742832	1.2575272	3.7068307	1.9168309	4.3566807	2.6528038	5.1446016	1.2780228	1.833047	7.3977472	2.0180755	5.1271378	6.6547164	0.7303893	3.14338	4.0889388	5.7889119	-0.7564325	5.0195234
GSM340679	5.41917808219178	0	3.49693173	2.34871416	2.76205402	1.68859023	2.5151497	3.36144888	3.00913083	3.96651846	4.19991851	1.74866238	2.00402402	1.68465751	2.15511807	1.76457929	1.64632366	1.59105806	2.22022981	2.36583111	3.05914482	2.42828207	1.67334866	2.00758875	2.27064502	2.76989012	4.59537471	2.35086575	1.93466349	2.83395321	1.91055817	2.62567825	1.90247845	1.89279619	2.29980434	3.82955526	1.47922782	4.06036502	3.83034761	2.94714555	5.12344992	4.51350712	1.2241754	2.55204474	1.74701034	5.34023373	5.04329138	1.95828486
GSM340680	5.44383561643836	0	2.5938407	2.2738962	2.8636475	1.7112575	1.8680873	3.0127062	1.7751139	3.6993522	4.4805616	1.9674173	2.1509284	1.486512	1.8156715	1.5556486	1.9745909	1.7700732	1.8698355	3.0670453	2.9528903	2.7839081	2.0869882	2.6166717	2.1708011	2.3456141	4.7276918	2.2621342	2.0845354	2.1336993	1.7195743	1.8237649	1.6604915	3.8285824	2.4775293	4.8078102	1.7034492	2.606072	5.7915176	5.4653497	5.699247	4.1862676	3.3221931	6.728384	3.3089826	5.7832058	7.9396329	6.0125208
GSM340681	5.44931506849315	0	4.0495712	2.3919482	3.594496	1.5044869	2.4739122	2.8180549	2.4091162	4.0012233	3.9349396	1.6679454	1.343309	1.3067543	2.0882347	1.9509307	1.3563529	2.7749272	2.318846	2.3243235	3.07611	2.212237	1.5015076	2.4158503	1.9785738	2.7476353	3.16493	2.4755264	1.8562895	3.2484478	1.9596146	1.8770732	1.3152475	3.8357121	1.4632768	4.5441481	1.202348	4.5321261	5.8413513	2.8927822	6.0270055	5.8281052	2.6914368	5.3107768	3.1334235	4.9318727	2.3045425	5.4490912
GSM340682	5.48219178082192	0	2.531777	2.3856142	3.9285395	1.9088328	2.569713	3.5802893	2.4413165	3.7113387	4.523752	2.0815158	1.9397287	1.47431	2.3271509	1.925069	1.7779073	1.4974921	2.410089	2.1329127	3.2406675	2.2558335	1.9035406	3.2775222	2.0230666	2.1629144	4.0999413	2.7232056	3.6025706	2.1685408	1.5969327	1.8039012	1.8491168	2.4890933	4.1748839	4.526791	1.5821743	2.5201489	5.9349299	6.5637625	5.609334	6.4220834	1.8447973	6.3080942	2.2518199	5.4192904	8.4587803	5.4316666
GSM340683	5.4986301369863	0	4.035559	2.2549491	3.2913145	1.9461047	4.2298962	3.8514553	3.3942145	3.9048088	4.4535322	2.3198024	1.7979299	1.9545164	2.422988	2.0965109	1.7173055	2.0701887	2.3037253	3.0163018	3.3941245	2.427556	1.6019279	1.622524	2.2990223	2.4125264	3.3589973	5.1409025	2.1173246	2.7420889	2.4104694	1.7957816	1.5908357	3.5263893	1.6962731	5.1732113	3.1173575	4.9090999	4.57308	2.5326646	6.4679418	7.1033439	1.2175242	4.3610521	2.7742655	5.3141848	0.7060087	3.7342477
GSM340684	5.50958904109589	0	2.5572577	2.3195849	5.3697964	1.8820198	4.8637592	3.7137451	3.0002107	2.8862191	4.9222463	2.152441	1.6913393	2.3840927	1.8146226	2.4163985	2.2503208	1.5594152	1.8146203	3.9223578	3.2186783	3.6303078	1.6383157	2.7962699	2.1004708	2.5836961	4.7696448	2.9467938	1.8746637	2.8917419	1.5206467	2.7385415	3.7955211	4.0462931	2.1154766	3.479889	1.3437304	1.9918895	3.2237624	4.24605	5.2292635	5.0109457	6.2456903	6.4271679	5.3453862	5.9977601	5.6737111	6.280729
GSM340685	5.51232876712329	0	3.294686	2.0298522	3.7518487	2.1316165	1.8972151	3.750763	1.8495315	2.9300205	3.5452338	2.3081444	2.1127906	2.7218591	2.1735018	2.2460267	1.5067227	1.9003719	2.0199637	3.5362757	3.9864	2.7166773	1.9060518	1.6498552	2.0445831	3.4526733	2.6862367	2.5776729	2.350107	2.9240172	1.6614413	2.4678141	2.962318	4.5900496	2.1709327	5.5530864	1.8720624	2.330686	4.1083592	2.1171409	5.2024984	3.1932861	3.401149	6.7621617	1.997784	6.6771989	9.7190464	8.0041867
GSM340686	5.58356164383562	0	3.4747019	2.2872242	4.308289	1.8891678	3.0585228	3.0641512	3.366252	3.7743744	4.0447988	2.2937512	2.0026077	1.6425047	2.6271577	2.1561054	2.2115424	2.7247425	2.3231248	2.2747943	3.5890194	2.3618176	1.482237	2.9221827	2.4209222	2.7121518	4.2177681	3.1436874	2.1920558	3.0716783	2.6437436	2.8415327	1.9641767	3.4729956	2.0651376	4.9306993	1.7584862	2.6901946	4.0806668	4.8290791	5.8154852	5.591896	4.6213401	3.4692218	3.5246847	5.8237402	7.8821826	4.413778
GSM340687	5.62465753424657	0	4.90591765	3.48781718	6.01215221	2.84793692	6.01645415	4.82902174	3.13389939	4.47934725	7.25039184	2.08731916	2.74487188	3.3554622	2.67591078	3.6700643	2.76280082	1.81297717	2.61072989	2.23751161	3.81183792	3.36853422	1.98430746	2.82477977	2.89419966	2.79577747	6.65373064	2.88771165	2.49786784	3.71143038	1.64134253	3.71299958	2.66230732	2.02796307	3.5818073	1.75347516	1.60016672	3.13551651	4.59504101	5.44729618	4.1018408	1.80032248	7.47280386	1.36005126	2.69631642	4.44507099	1.5885203	2.03740228
GSM340688	5.70684931506849	0	4.524371	1.773843	3.221566	1.941057	1.929899	3.449428	2.046275	3.440201	3.778576	2.084946	2.123934	1.644178	2.141126	1.655574	1.625343	1.707815	2.498431	3.270364	3.852738	2.453241	1.828092	1.652642	2.183918	3.194793	3.237758	2.801412	2.183604	3.07023	1.720329	1.891893	3.47893	4.396051	1.96539	6.489606	1.188362	3.463763	5.502099	3.386594	5.223763	5.527447	1.215884	5.902529	2.056369	5.879172	3.876452	8.572022
GSM340689	5.71232876712329	0	3.6563381	2.6281476	3.6528278	1.8930904	2.7140164	3.3240957	3.161629	3.499692	4.196334	2.1990077	2.2388504	2.5013159	2.2544741	2.0009651	1.5954424	1.8080441	2.4136133	2.6207277	4.2166721	2.6448933	1.6730249	2.1949503	2.2610917	2.9017252	5.2679389	3.112462	2.0325992	2.6262553	1.6635368	3.0082564	2.3409496	4.5070683	1.9801824	6.6326643	2.0283074	2.9891953	4.1344554	2.7807026	5.5394638	6.678171	2.709441	5.6245579	1.940598	5.6468124	1.010435	5.1430473
GSM340690	5.71232876712329	0	4.4616873	1.9803439	4.4516594	2.3338098	3.3631483	4.662908	2.590484	3.320113	3.6600269	2.2794743	2.3978342	3.6533557	2.305869	2.2415826	2.1870672	2.3610193	4.1620673	4.5229625	4.5661366	2.4431264	2.2777073	2.1398359	2.2959433	4.4160194	2.0815869	2.6939244	2.5282672	4.2637816	2.4818919	3.7730076	2.908081	4.5873969	2.0161422	4.581204	2.0998866	1.7784825	5.355434	2.5477608	4.3237122	4.1411762	2.2368249	6.6390533	1.7470103	6.5918	9.4712088	4.0837839
GSM340691	5.72602739726027	0	4.080226	1.8719439	5.0736441	2.1012411	2.1500043	4.1927247	1.8035915	3.393745	3.8699279	1.9212862	2.1976904	3.4500038	2.3064367	2.1658903	1.8445032	2.4966737	3.5710962	4.5866969	4.7033616	2.5418718	1.895581	1.8485887	2.546847	3.721392	2.3993882	3.3903293	1.9104939	4.0362462	2.0723053	2.5861925	2.338644	3.7599347	2.3929675	4.7511573	1.7108918	1.6762965	4.3229888	2.3034908	5.6144928	4.7436326	2.7405247	2.7050368	1.7470103	6.8988551	7.9199664	8.9986815
GSM340692	5.74794520547945	0	4.1835064	2.3565047	2.2303167	1.9308996	2.8213868	4.0365933	1.9804898	3.9037796	3.7214701	2.2078698	2.0716244	2.5243541	3.4110353	2.079435	1.5907849	1.9147876	2.429382	3.2974213	4.7067617	2.3936359	1.8063748	1.8209072	2.1490146	3.5182683	4.0686148	3.4047892	2.2707925	2.6443009	2.3887276	2.4197638	2.6275225	4.1745136	2.631302	4.4149922	1.7519844	4.1000034	2.5533309	3.8617475	4.4106553	3.5599577	4.8270935	7.710885	2.0701854	6.7494311	9.7190464	1.7459608
GSM340693	5.81369863013699	0	3.939361	2.0462861	4.1916943	2.5739741	2.9900809	4.1330068	2.5584768	4.4088375	3.6256176	2.047147	1.8818118	2.1723249	2.0158249	2.4930656	1.5638964	1.7866129	4.6776211	4.2467801	4.024762	2.7072416	2.7456599	1.4757105	2.2110581	2.3527108	2.4650499	2.6895595	1.8203486	2.513401	1.4966385	3.4785097	2.7785383	1.8135943	2.4208094	4.7248009	1.6577263	2.7722851	3.6736812	2.259331	4.2866859	4.9688606	3.0844033	5.2215506	1.9161511	6.4185404	2.4981616	7.7584033
GSM340694	5.81369863013699	0	3.644261	2.8087175	3.7079447	1.9717007	2.7015845	2.7924559	3.6283293	3.2993074	3.5566894	2.021319	2.1108322	1.7869785	2.3855432	1.8675991	1.8815419	1.8455327	2.0952106	2.4735331	3.232885	3.0591737	1.8769173	1.6092793	2.2973185	2.3923534	3.1858542	2.8466309	2.2707925	2.5552947	2.0384708	3.0527406	2.1707211	1.9939049	2.1700836	5.5119944	3.3076402	2.5538092	2.9401903	2.3282659	4.7006246	4.5926202	1.0235295	1.9546553	3.4540971	5.6178576	1.5486981	6.2841049
GSM340695	5.83013698630137	0	4.167376	2.3316265	4.3953252	1.9867823	3.245731	3.2745767	3.5381646	3.8193837	4.4849515	2.319405	2.6491295	2.9044295	2.4300381	1.9029401	2.0799523	2.0137569	2.9795143	2.7261845	4.4768834	3.619248	1.8689198	3.3536864	4.9441774	2.5742032	4.8746176	3.2731719	3.1811051	3.4011377	2.3869367	2.4882823	3.2067952	3.9374912	4.7422575	3.4366486	1.3026693	3.7691007	3.7070332	4.2788382	4.9717371	5.0633009	5.5056616	1.4958682	5.5110608	7.0627382	10.0291866	4.5669704
GSM340696	5.84109589041096	0	4.3861268	3.04962309	4.92829889	2.47440893	3.36385128	3.97166555	3.17545019	4.2615263	6.36171683	2.81451551	2.63549577	2.69583854	2.34525883	3.95779404	2.41327897	1.9343609	2.81820435	2.74426247	3.32300613	2.99956582	1.85535981	3.52990912	2.69730555	3.0397482	5.55701048	3.7074312	2.09905637	3.50178269	2.17594854	3.15300093	2.83923761	2.41671731	3.74565651	2.91413103	1.30664474	2.83651284	5.71057894	6.06199528	5.20041126	3.88515969	6.51369333	2.98748403	4.87849824	5.92822518	7.70584609	1.43672062
GSM340697	5.9013698630137	0	6.2659564	4.3254042	5.8640096	3.276838	5.7636582	4.9278972	5.3861929	5.751026	7.4954787	2.6114979	3.9088106	4.3664203	4.3744306	3.7776288	2.5458405	2.8528405	5.0250454	4.3656486	5.7261575	3.3798303	2.4291379	2.9318266	3.3765159	3.4471845	5.405128	4.4330894	3.3086881	4.9697556	4.3277646	4.5884	2.2978755	2.3791391	2.5328209	3.3286792	2.766258	3.9666488	5.2995584	3.3265295	4.5370013	5.6859715	3.0654452	3.8621288	4.2105859	5.3425187	6.4924341	0.7514305
GSM340698	5.93424657534247	0	3.10759785	2.30527114	2.22230876	1.80652328	4.14218013	2.62591351	2.93728539	3.9413183	4.10422824	2.20302219	1.97827049	1.58517859	2.2250288	1.72180305	1.98155176	1.70540546	2.25946563	2.38175096	2.85516466	2.3631064	1.72140376	2.13652201	2.41214936	2.29992267	4.78507321	3.8912517	2.49923975	2.92248485	1.42260837	2.10661121	2.27526872	1.99073442	1.71736278	5.33864819	1.63083402	2.1937942	5.73672336	2.54275644	4.98977537	4.42318351	1.83249002	2.58828062	3.73537059	5.50860626	0.66779571	6.07886244
GSM340699	5.96438356164384	0	6.79958069	4.03247685	5.48262423	3.42529077	4.59087336	5.18426019	4.11434776	4.79088462	6.27630102	4.59815319	3.60699699	4.04930138	3.32792268	5.1689663	2.58045538	3.54971688	5.89466261	5.35279445	3.91072686	3.42336087	2.76244635	3.57750493	4.0456157	3.45493538	4.69230231	3.57697581	3.76692554	3.00428716	1.47005398	4.08638704	5.21626755	1.90012596	3.59509296	1.46875093	1.89276114	5.02554257	4.17826067	5.58382697	4.61131052	4.17216115	3.8131176	1.20506476	5.88607746	1.91887758	2.06129674	7.41724056
GSM340700	6.07123287671233	0	3.7742824	2.3969134	2.5848159	1.8519422	3.0989154	2.7976958	5.9511359	3.929506	3.8123886	1.7587183	2.2703982	1.4877357	2.2264332	4.331923	1.5530038	1.7473494	3.0162911	2.3476477	2.6923123	2.2108029	1.5831156	1.6012614	1.9361445	2.3411508	4.3156757	2.4180553	2.113982	3.0498123	1.8671817	3.3581519	2.4561765	5.5542595	1.9453915	5.6034628	1.5687415	3.4908843	5.7822943	5.2987251	5.3347002	3.6679543	2.0569552	5.7020032	1.5934067	5.1430473	2.8698124	4.0480269
GSM340701	6.08493150684932	0	3.35158039	2.20452407	2.53410635	2.06115121	2.87657429	2.89480842	5.49624757	3.43015784	3.45226704	2.17021541	2.44621845	1.82618223	2.59026292	2.28558652	2.0027372	1.71087638	2.33177392	2.08993685	2.47752567	2.94093205	1.78888876	1.91848687	3.37672839	2.37883472	3.40320004	2.42968085	3.73613844	2.04481705	1.62341998	4.35813304	1.89966406	3.36138645	2.16853479	1.86571372	1.80256305	5.68155543	6.27139723	2.93547747	4.0262353	2.74337078	2.91958745	5.35297392	2.25212213	2.62152245	-0.75643254	6.7276418
GSM340702	6.08767123287671	0	3.62684848	2.85923476	4.0178041	1.82906273	2.80855242	3.65336646	3.39361111	4.47852539	4.18762007	1.75776301	1.46050099	2.53847647	2.65543058	2.06723532	2.00651118	2.0563266	2.7254247	4.91721877	4.2290567	2.52811245	1.53528089	2.26442118	3.3424196	3.48870958	4.55520868	2.89733833	2.56371961	3.97204374	1.69720493	2.79766939	3.90457885	3.90839291	4.00437978	3.40995304	1.39394631	3.63464721	4.80657502	5.96512661	5.47106134	4.6276302	4.82328341	6.76216168	3.72509721	6.15005525	9.01147824	7.88694125
GSM340703	6.0958904109589	0	3.3519528	2.3821874	3.7839502	1.9346465	3.0347298	2.9441993	3.3161722	3.8770256	3.9023483	2.1767578	2.6424313	1.3859541	2.8170308	2.3182014	1.9179373	2.8624366	2.5965542	2.9295368	3.8695636	1.9297436	1.5883261	1.6590982	1.9221134	2.3190456	3.4599752	2.7213766	2.1587596	2.4890452	1.3863231	2.305166	1.8240074	2.7952379	2.1329113	3.8336986	1.2510362	3.2417145	4.5346939	4.1836766	6.6466068	4.5910214	4.487228	6.6954592	3.6338697	6.7400809	9.2990031	4.9780019
GSM340704	6.10958904109589	0	4.17633535	2.06815934	2.37999083	2.29822096	2.44778078	2.86904947	3.46216498	3.21579002	3.47543072	2.19393898	2.35262317	1.86024	2.23210108	2.72497657	2.17614463	1.76200621	2.28252177	2.10719341	2.57627874	2.63575008	1.7611755	1.73529967	2.63014186	2.35676788	3.37150244	2.39619271	3.12035814	2.57174701	1.71957434	3.55623833	1.91278633	2.54814163	2.32041564	1.86301936	1.86251074	4.82711864	5.25900272	2.9071996	4.72496653	2.22830445	2.71570362	5.37492843	2.76052605	2.41716135	-0.75643254	6.62904181
GSM340705	6.12876712328767	0	6.1850003	4.0762592	6.2752941	3.8699813	5.4150647	5.9563395	2.5736962	5.4528208	6.2571743	2.7589039	2.8604299	4.9677326	4.3274826	3.2612324	2.3085742	3.9110197	4.7267857	4.3928871	4.6642765	3.2363711	2.9073451	4.9796178	4.2239937	5.7919682	4.6753462	4.0141719	3.1395806	3.5712755	2.109003	4.9840412	3.9707673	2.89067	3.4028142	2.6148549	2.3489699	4.1111195	3.397404	3.1822566	4.0455343	3.2185899	3.3812021	3.0497513	3.2602788	4.1075606	6.5576688	3.2366544
GSM340706	6.17534246575342	0	2.70875663	2.67831075	3.39064907	2.14381347	2.0466748	2.90829333	2.06453623	3.69935221	4.33676186	2.14822907	2.61222395	2.03520327	2.13499276	2.19893998	1.70182671	1.78062197	2.4569306	2.67431822	2.45843363	2.2667645	1.73514	2.23227991	2.4534335	2.76887263	4.29330677	2.50310172	3.0082127	2.36583906	2.50548992	2.54804384	1.71645324	4.57251418	1.78229197	2.06174429	1.47517431	2.93635835	5.54636123	3.55536999	4.87867118	5.42257133	1.97725693	6.94822565	3.75430368	6.48303991	8.5124858	6.45862015
GSM340707	6.17534246575342	0	2.2725209	2.4363927	2.8923148	1.8189116	2.1625531	2.6083269	1.8665498	3.5519359	4.0301725	1.9935339	1.9832173	1.6260561	2.1530951	1.797751	1.5596776	1.5496232	2.0037027	1.9436802	3.29082	2.3936359	1.9053912	2.2515679	1.9654059	2.2306275	5.366211	2.6516193	2.7224523	1.9917499	1.417721	1.9313032	1.8990867	3.270043	3.1768723	4.1409827	1.7945199	5.5993812	5.6914569	5.6231347	5.2347201	4.0871828	3.6047928	3.1157434	2.3894788	6.0384369	9.2990031	3.5349336
GSM340708	6.19178082191781	0	3.0837466	2.4638502	3.2207434	2.0117308	2.4657993	2.9356653	2.3784928	3.6022943	3.3684541	1.9759906	1.8846426	1.8520331	2.1839097	1.8016038	1.6480289	1.6262226	1.9031368	2.2766652	3.0268356	2.2702632	1.5332316	1.6823291	1.9426243	2.7627936	3.8453464	2.3626069	2.6478084	3.3450196	1.5492149	2.6571262	1.8124975	2.9927043	1.7193395	4.6837088	1.3779008	3.2009188	4.392167	2.9156823	5.6245858	6.9933297	1.5032432	5.11353	3.5495202	5.4577854	2.3425641	5.4276675
GSM340709	6.22191780821918	0	5.3835178	2.4190732	5.5629108	1.7021309	3.4253575	3.8116993	2.3690648	4.4161382	5.6435525	2.1562297	2.1739504	1.6054904	4.4575755	3.3202524	2.248002	1.7683625	3.4737598	3.0168546	2.3413814	4.3661874	1.8157504	2.7539802	2.7739872	2.8211881	6.8740573	3.4654685	2.2421317	3.801717	1.9624408	2.1145439	1.9724049	1.7946735	2.1295797	2.4436571	1.9531504	2.9899649	4.2449605	7.0258881	5.7201903	4.0711706	7.106857	1.4119702	1.8131818	4.8644353	0.1397786	3.4419017
GSM340710	6.3013698630137	0	4.59419084	2.35609669	3.79411603	1.92359133	4.37494981	4.85629497	3.16180882	4.32807121	4.13557255	2.1186562	1.8760528	2.26489342	2.59796197	2.35803454	2.84491691	1.97472467	2.96064107	2.43137895	3.73153232	3.14641169	1.32352168	2.1595227	2.20963604	3.37795002	3.61002474	3.12636574	2.85968274	3.41726945	1.15745687	2.14275997	1.80643086	3.87687774	1.78073318	4.81901667	4.06074408	1.92272688	4.33559181	2.71090645	5.53384998	6.64733739	0.69507905	5.12941526	2.42203136	6.30110723	7.66051876	1.43672062
GSM340711	6.44657534246575	0	3.269178	2.4037593	2.9331657	2.0282123	2.4120786	2.9276036	2.4475236	4.0172643	3.7079348	2.2494794	2.314187	1.648426	2.1824966	1.6693655	1.6581331	1.7127598	2.2358938	3.1141922	3.058956	2.2516263	1.7921225	1.8780005	2.0179786	2.4149623	3.0581479	2.3650693	2.4581551	3.1780247	1.5959063	1.8131563	1.7568508	2.4650764	2.4288625	2.8760162	1.6438451	3.3035699	4.6958034	4.5001796	5.4687598	4.933765	2.2409529	6.0980501	3.0089323	5.0674445	7.7058461	6.7336528
GSM340712	6.46301369863014	0	3.88537385	2.48295101	3.58437641	1.87123874	2.46636581	3.44333713	3.96243201	3.98414468	4.13805116	2.41866067	1.64401561	2.1189984	2.07596866	2.37329439	2.5444761	1.99516564	2.78328669	3.25017139	3.78038172	2.21010265	1.62564658	1.48595883	2.070345	3.00301342	3.86994004	2.71754333	2.30674658	3.01697941	1.27449403	2.23065999	2.36069779	3.08316147	2.04634745	4.93456724	1.09200416	2.41274809	5.26729897	3.07479068	4.94711613	6.41003644	1.4780688	5.65079668	1.63716565	5.90856764	2.40588097	6.60775082
GSM340713	6.47123287671233	1	4.2072219	3.4615821	4.7603274	1.9859805	3.3790779	3.9921959	4.5621294	4.9964728	5.1852517	2.6864688	2.9402354	2.7920735	2.3286053	1.5712957	2.5595963	2.2586845	3.8380126	4.6491237	5.6280352	2.717836	1.8138427	2.4073529	2.572332	3.5449983	4.7832756	2.9677504	3.1380866	4.8524198	2.4692197	2.2652395	1.875686	4.139764	2.1585883	4.2557131	1.3540004	3.6143285	5.277271	4.7913219	5.2906499	5.4080358	2.2693002	6.6660735	3.5785108	5.7152143	8.1409599	6.2993265
GSM340714	6.47945205479452	1	6.5319372	4.8912257	6.4044484	4.7622601	6.3329824	6.8403077	2.2153034	6.3600495	8.9289403	3.6988658	2.5381506	2.1413291	4.3069548	3.2344363	2.696843	3.1536184	5.870324	4.6063601	4.6427667	6.1416752	4.2217445	5.4266167	5.030575	2.1820853	5.9883978	4.6484341	3.8698997	2.99563	3.3406614	2.0565268	4.9086324	2.2021921	5.953863	2.1542456	3.2680924	5.3267443	3.6536564	3.8296256	3.8647041	2.3119192	4.2420939	2.698149	4.6551959	4.2219281	6.3534831	2.0649215
GSM340715	6.51780821917808	1	3.87001712	2.60021414	3.32357867	1.94038424	1.77773641	3.02576326	3.17268368	3.17124626	4.23223372	2.06846567	1.84707024	2.5025894	2.02398982	2.36987754	2.88618653	1.97249265	2.21499069	1.98618463	4.51488264	2.83284389	1.83924934	1.51607347	2.91816143	3.1224813	3.50946438	3.4047892	1.99998903	2.7223701	1.86571082	3.52073437	2.06044689	5.1147863	3.07902428	5.99358386	1.22362334	3.57175772	5.64850842	3.941816	5.38443805	5.57957861	4.27675297	6.42033002	4.101576	5.6981233	8.40717113	7.69142677
GSM340716	6.52602739726027	1	3.6176293	1.982714	2.7704283	1.57436	1.8172992	3.8684744	2.5393227	3.7084155	3.9670792	1.6021381	2.2407928	1.8778177	1.7998458	1.3385214	1.9447271	1.5910581	2.6165786	3.8951712	3.5353735	2.9694151	1.8810076	2.2775723	2.7581984	3.0781015	3.9240584	2.4866548	2.4882138	3.2365881	2.074393	2.1996025	2.6912472	3.8552658	2.7102868	4.4105339	1.9662841	2.1792147	4.2297737	5.4642288	6.3596513	4.1515034	3.9007019	4.5128821	3.2306923	5.73818	9.0114782	7.329382
GSM340717	6.59178082191781	1	2.9950258	2.2466492	3.2619044	1.6946809	2.290549	4.1467806	2.514092	2.9544415	3.6765285	1.8694479	1.9695748	1.8427777	2.3220265	1.6754173	1.6345588	1.9313478	1.7963507	2.6289492	4.2638509	2.4901987	1.6434657	1.8300402	2.1764077	2.903529	3.0819983	2.4266273	2.0227684	2.1823642	1.6682922	2.1449065	1.8079588	3.8738252	2.0731473	4.7464516	1.6716148	3.3913762	5.7484447	3.384571	6.1781977	4.2778363	3.9887415	5.0114073	2.5793822	6.5225615	10.0291866	8.5720224
GSM340718	6.61095890410959	1	5.9935227	3.4686533	5.0976883	3.012249	4.457238	4.5110939	3.913122	4.6431114	5.3966144	2.3157718	2.3073764	4.0541093	3.1949744	2.9879996	3.1073514	4.1449865	3.6426866	3.4540889	4.6774461	2.4961066	1.6969129	3.0350717	2.4885629	4.1262149	4.2223118	3.3059661	3.011491	3.4751678	3.0614358	3.3272128	3.0589027	2.6378035	2.8147533	4.1573572	2.5336506	3.7627963	3.7160621	2.8274446	4.0952349	2.819718	3.6620249	6.1046325	4.2163017	4.5462248	7.4898299	0.7514305
GSM340719	6.70958904109589	1	4.0998046	2.4592288	4.9012435	2.1195421	2.2704661	4.447283	3.4888359	3.6542542	3.7561152	2.2119648	1.9817034	2.4806827	2.6449583	2.4282226	2.4167382	3.6688328	2.4209143	2.9346169	4.6687975	2.8254854	1.8818309	2.7989617	2.1710041	3.0989462	3.5209609	3.2216713	1.947525	3.6285544	2.3895309	2.9210142	2.1875191	3.0600143	2.9258895	5.133861	1.3604829	3.8327279	3.1200729	2.6896478	5.9202727	3.9275981	5.1318669	5.6979382	5.3644251	6.270219	9.0114782	7.5097614
GSM340720	6.73424657534247	1	6.14111195	4.99238155	5.68451567	4.16939744	5.01093705	5.71875947	2.99200034	6.67765479	6.09863902	3.99523623	3.49861767	5.01945058	2.22851374	4.04255058	3.1571946	3.93005994	5.88645108	5.47692605	5.33460157	3.07297812	2.5940737	3.75593999	3.83742414	5.3224901	4.37916369	3.57227975	2.80937451	3.01914651	3.38791782	2.83524625	4.61128226	2.15090888	3.06896406	3.18095027	2.69995003	4.692532	3.95418929	5.75567702	3.51939845	3.0949927	4.19999274	0.58208144	3.76173189	3.17062811	3.57893093	4.81127957
GSM340721	6.8	1	4.2742415	2.8590533	3.8211436	1.9696745	3.0715497	3.4975847	3.6266079	4.7905542	5.0682558	2.0397596	2.079784	2.4914953	2.5240725	3.5497133	1.7781085	1.6262227	2.3731104	3.3117329	3.7406716	2.4981521	1.6846922	1.983554	2.8569935	3.093932	5.4859349	4.0202043	2.5008464	3.8774352	2.480399	1.8585345	2.5363847	2.0440159	1.6004557	3.9418796	1.3883001	3.0907307	4.3428579	3.236271	5.1416639	7.0320365	2.2876877	3.7744675	2.4971336	5.8178068	0.3492287	5.1258376
GSM340722	6.80821917808219	1	3.6739019	2.885955	4.3291929	1.7953559	2.3779113	3.9704498	3.7463871	3.7747845	3.688381	1.963697	1.9021089	2.4321673	2.1806777	1.9280516	1.9701585	1.8008424	3.0517174	2.9537517	5.0654587	2.5312691	1.4360226	3.2115859	2.7215797	3.2446406	3.8064533	3.2409446	2.0049497	3.2776235	1.5585886	3.0665491	3.0662207	4.1721579	5.5654019	3.8196036	1.6739556	3.8098095	5.6869893	4.9409501	4.6136109	5.3015127	4.617355	6.0655673	3.4551084	5.4671945	8.6503162	3.5110204
GSM340723	6.87397260273973	1	3.62150134	2.26659019	3.43345075	1.90507393	2.9919295	3.41112349	2.89727187	3.35669375	3.025313	2.03512092	1.98413357	2.5396258	2.01736058	1.73263452	2.04577083	1.48130039	2.04893893	3.72323828	4.07460847	2.09296377	1.98027126	1.59769169	2.27333561	2.79496702	3.27202603	2.29310321	2.19161795	2.90596169	1.51373548	2.4628343	2.77592725	4.07314007	1.89928268	3.69306918	1.30460822	3.39195672	4.61989903	4.10896625	5.36259629	6.95001616	1.37103606	6.58001753	2.77754828	6.24048628	7.9610041	6.26666481
GSM340724	6.87397260273973	1	3.9117604	2.3349013	4.5210325	2.1067251	3.8391747	3.2922611	3.9396377	4.3273215	4.8339699	2.595779	2.6520107	4.8016066	2.6868451	2.0929958	2.5866401	2.8027723	3.6887607	3.8322593	4.8794028	2.5312691	2.1029789	3.9888437	4.1260449	2.7511735	4.6262779	3.2115131	2.3080485	3.1421569	3.3499144	3.5454979	1.9715664	2.9233128	5.4249714	3.7757358	1.2577187	4.6980748	3.6489647	5.3477586	7.293936	4.7408967	5.479369	1.0255596	5.1776899	5.9322081	9.4712088	5.6783673
GSM340725	6.90684931506849	1	4.7367219	2.6577093	4.2627025	2.283226	2.9279361	3.8600112	3.3928123	3.7935119	5.1416342	2.3216877	2.1483731	2.7788746	2.0950122	5.2662947	2.2556257	1.9663203	2.7343256	1.8987244	2.9540234	2.4151432	1.5766166	1.6869286	2.4818278	2.8864888	4.7841982	2.5386138	2.7940601	2.2539909	1.5344067	2.5076213	1.9542786	2.0402107	2.578815	3.9444751	1.6976681	2.5437274	3.7783149	4.6725508	5.1332915	6.0793697	1.1007286	3.8900028	3.8041663	7.056956	2.9427372	7.577066
GSM340726	6.98082191780822	1	3.2643221	2.4945069	3.3347048	1.8244032	3.2059825	2.9522414	3.5582472	3.9716889	3.9189481	2.2788979	2.0434314	1.5630804	2.707034	1.569078	2.4554029	2.0447686	2.388534	2.5267788	4.0992764	2.4263529	1.6687575	3.1019002	4.1185324	2.8090555	4.0369716	2.7802205	2.7213128	2.8293418	2.310837	2.1740415	3.4296196	3.311342	2.5323038	3.8681767	1.4050049	3.9930131	3.8744656	4.8961488	5.4400702	3.9224085	6.1911681	0.7449134	5.80076	6.2519526	9.4712088	0.7514305
GSM340727	7.0027397260274	1	4.1536154	3.25337382	4.99634938	2.85814353	4.73148987	4.1970968	3.5823726	4.30152975	6.40875133	2.70686923	3.10648161	4.12524297	2.94529391	4.46259506	2.02326855	2.48222424	4.62751435	4.91061609	4.83419083	3.73933807	1.86720965	3.12965678	3.25323798	4.29118991	5.40929949	3.14599193	2.59783332	2.68444096	2.80144627	3.01195519	2.86231877	3.3796289	5.53679871	3.5097707	3.11843646	3.07843713	3.06219647	4.36786402	5.0519108	4.81423799	5.57025013	4.00698065	5.56834691	5.99883885	10.02918657	5.68743792
GSM340728	7.01917808219178	1	3.86486553	2.77246847	4.46369873	2.10766762	7.10310594	3.71573622	2.04028625	3.45268106	7.78973043	2.17227811	2.21418854	2.60883413	2.14939088	4.43328904	2.45318366	3.26540112	2.76620048	1.99797664	2.66791327	2.53370234	1.73657902	1.73296172	2.38805511	2.853528	6.22408239	3.532681	2.20255667	3.4865333	1.81855535	3.39060877	3.23064879	4.15689449	3.09839663	2.08034273	1.71808753	2.28391797	5.29309143	6.31651946	4.72149106	3.29096582	9.88619086	4.78824146	2.68988265	6.87544822	2.42504455	3.9321058
GSM340729	7.02191780821918	1	2.40668694	2.20601519	2.03796762	1.78217913	2.49238812	3.38923742	2.13584505	3.56562442	4.7002044	2.11844106	1.89151548	1.66066179	2.02899299	1.62961769	1.63769495	1.65856481	2.59171292	2.0981469	3.03100169	2.96751929	1.84676545	1.7583585	2.29322361	2.46797051	5.07024131	3.74531984	2.06241359	2.54442205	1.69691852	2.7778591	1.78367977	2.12905287	1.94711477	4.54699768	1.75780643	4.90986863	5.97668432	2.52925986	5.33390993	5.8251683	4.20076424	1.0255596	5.7507262	5.85969952	-0.75643254	5.39366347
GSM340730	7.07397260273973	1	3.8513237	2.4168754	4.1225563	1.8233621	3.3985747	2.9498767	4.2342792	3.9381783	4.1857747	2.5575188	2.6118795	2.0763172	2.6304783	1.8897542	2.3845571	3.6227799	2.1897954	3.49016	4.1295481	2.6189392	1.8833645	2.4749262	2.3963137	2.8054738	3.9923894	3.0951822	2.1310062	3.6852938	2.4001462	2.8179509	1.7554299	3.4896031	1.6698108	3.7615833	1.2287765	2.9068316	3.7261372	3.5555346	5.1315691	5.0448383	3.627821	1.7916586	3.3106844	6.2032385	8.1115652	6.3859456
GSM340731	7.1041095890411	1	3.41617959	2.58723417	4.07210161	2.4129836	3.89403408	3.68251161	2.19782839	3.60284469	5.22531453	2.35481196	2.40947628	1.84047428	1.96574382	2.85188531	3.67559812	1.96704818	2.48540105	2.53362534	3.03255425	2.62365571	2.04216266	2.10349316	2.41933966	2.32944097	5.32155764	4.13032975	1.92364933	2.31227755	2.08031282	2.36928889	2.10897962	3.87474459	4.524049	5.29656762	1.77991687	2.05583075	6.06216205	6.80290567	5.27387094	3.68546972	5.63341737	5.42027331	5.10672631	6.71226701	6.70175132	6.78588103
GSM340732	7.15616438356164	1	3.59001908	2.6099494	7.12960096	2.94036626	6.26180181	4.91521612	3.17286696	3.56229908	5.62756529	2.49298469	2.00984295	2.24976999	2.15786571	5.20118395	3.08692205	1.60331551	2.22022981	3.853875	3.0497171	2.54006761	1.69808667	1.86551391	2.25181394	2.78301757	4.81743423	3.02062746	2.44582665	2.98052149	1.51607273	3.61364315	2.60131022	2.11575837	4.43924451	1.4621878	1.47725928	3.37677041	4.86835126	3.38470289	4.76834454	2.10135523	6.53524343	4.36361032	4.22215117	6.82713383	7.49739181	2.20296569
GSM340733	7.24383561643836	1	5.76210704	3.89256997	6.13506094	3.29903949	4.77232231	4.31534283	3.24367835	5.28256353	5.29314653	3.52845453	3.32834271	5.48351866	2.41028451	3.0932115	3.14699627	3.11753966	5.99660989	4.12707907	4.91705965	3.27491131	1.97790077	2.11566986	2.50892911	4.28944753	4.81923179	4.11564316	2.75913954	3.56126684	3.76819583	4.55266669	3.78088771	2.62645168	4.86688928	2.90929175	3.28272989	2.99487762	2.45860175	4.6742796	5.11981205	2.3045281	5.55922901	0.86910407	7.50953882	6.20023874	8.08200131	1.30959218
GSM340734	7.28219178082192	1	3.2630571	2.8922847	3.1806062	2.0088474	2.9786672	3.1102698	2.3460976	4.0825765	4.1841023	1.9393687	2.5054293	2.2303895	2.092524	2.2991034	2.1289714	1.973102	3.0485698	2.8346981	3.5746274	2.5766484	1.774479	1.7416561	2.4682901	3.1903466	4.3944406	2.5141734	2.1444088	2.8558066	1.7656116	2.3699905	3.498801	4.4853868	1.7717556	2.9594722	1.7389138	1.9662108	6.004506	2.6284499	5.4599781	5.8682329	1.3232819	6.2929769	2.1478696	5.5501601	0.8874133	7.7978664
GSM340735	7.43561643835616	1	3.3529622	2.2895604	2.7175165	1.8035314	2.9222223	2.7911333	3.4188523	3.9658759	4.9740875	2.0956738	2.2232001	1.9021391	2.5778979	2.0013029	1.7437041	2.00829	2.0884768	3.1561062	3.1373281	2.6635531	1.8635046	1.5902564	2.3167425	2.615689	4.9246149	4.2045874	2.6105666	1.9784245	2.7030052	1.8402383	2.342753	5.9475349	2.368213	3.8311745	1.5613937	2.3778755	5.555922	6.386694	7.3431539	4.7766807	3.2691099	5.0361423	6.4017016	6.6344285	8.9083042	5.6924262
GSM340736	7.45753424657534	1	3.6706744	1.9894781	3.829237	1.8934023	1.9943665	4.0395556	2.6959867	3.3562182	4.2057224	2.2777653	2.0308872	2.1550045	1.9912112	1.9966447	1.6994773	1.8071238	2.637082	2.6882193	4.0012089	2.8879721	1.8738918	1.8491725	2.3179017	2.3471222	4.7415685	3.2988663	2.0831052	2.8748952	1.7881508	2.7064579	1.7121353	4.6843095	2.214118	3.797388	1.9538642	3.2693666	5.488551	2.8344672	5.5480804	6.4130921	3.808526	4.4000036	4.0586014	6.5733122	7.717586	3.5384983
GSM340737	7.63013698630137	1	3.2121364	2.5564121	2.9977021	1.9720621	2.5894952	4.0637746	2.7848045	4.1007188	3.5493728	2.1007601	2.14547	1.7302508	2.6204056	1.7338097	1.9986783	2.212549	2.3058721	3.1611242	4.3193069	1.9206831	1.5970388	2.2592155	2.1972912	3.2713483	3.7575823	2.2874162	2.5590925	2.8500542	1.9177659	1.8775031	2.4786521	3.4028363	1.8289957	3.1754843	1.7979668	3.7517043	4.2125789	4.4318407	4.2861023	3.7412206	3.9887415	3.05235	3.1616582	6.5418051	10.0291866	7.329382
GSM340738	7.83287671232877	1	4.142246	2.011631	3.52194	2.147608	3.441154	2.980415	2.697752	3.258951	3.81612	2.03095	2.295722	2.647305	2.466694	2.467093	1.912236	2.414996	2.68167	3.196678	3.689756	2.381341	1.940633	2.124087	2.209803	3.27994	3.779557	3.350777	2.497989	3.472341	2.444397	2.837085	1.780095	3.118399	1.973952	5.085944	1.843397	3.519156	2.893412	2.337903	4.401081	4.323616	3.817317	1.86508	2.085724	6.629042	9.146668	8.141596
GSM340739	7.92328767123288	1	4.8617639	2.0462861	4.6657585	1.8563364	2.7141719	4.7225893	3.0758169	3.0274105	3.6948164	2.5977199	2.0143242	3.4754864	2.1490107	2.5323937	1.8176466	2.2495476	2.9688	3.8138353	4.9707446	2.4837457	1.8784492	1.4757105	2.1844889	3.4171039	2.5429374	3.045108	2.0159684	4.1711274	1.808308	3.283599	2.1011412	5.0440998	2.8493377	4.3034871	1.4946169	1.9152049	6.6333115	4.176219	4.5697801	3.9162481	3.8801163	6.4701354	3.3466742	6.4349062	8.7286026	3.11326
GSM340740	8.03013698630137	1	5.3033471	2.8455312	4.4136489	2.1212102	5.9806355	3.5216775	4.6642443	4.8343527	5.0020989	2.8117742	3.1649678	3.2329732	3.0344301	3.0495191	3.1641292	3.600156	4.0407604	4.7362751	5.3487933	1.9175701	2.1383201	3.3218234	2.9672692	3.3503539	4.4496392	4.2366183	3.2697656	5.0698659	3.4329805	3.255341	2.8002249	2.5798331	2.4384377	3.301718	3.0812257	5.1132393	3.5952576	4.1185661	4.1127508	5.9701801	3.62855	2.192681	4.4457884	6.2002387	10.6785469	6.6913746
GSM340741	8.05479452054795	1	3.66493533	2.35333902	4.06393655	1.90927531	1.95326176	3.85191502	1.51456418	3.15078783	3.55481021	1.54770222	1.76856161	2.1038062	1.73401865	2.3664406	2.11594985	1.75419546	2.76054957	3.59103442	4.25802429	2.48612583	1.67900122	1.78682909	2.18887967	3.343672	2.25860867	2.51285955	1.72465135	2.96398273	1.65610399	2.74089709	2.12071243	5.87835038	2.05098802	5.52089593	1.89480107	2.59838522	6.28057027	2.85566178	5.90101753	5.49893837	2.07249629	6.07530891	1.74701034	6.22786069	-0.02647783	8.14159598
GSM340742	8.06027397260274	1	5.0196464	2.8129013	5.6778471	2.2930181	2.7025226	4.5387456	3.4708228	4.7568715	4.8057808	2.3513894	3.2854764	2.7697724	2.0857114	2.6713558	2.7965206	3.06938	4.0795526	6.6988217	5.3164809	3.0986026	2.0081145	2.5012673	2.5586324	4.2633516	2.8737004	2.7576412	2.1983056	4.8198588	2.8249069	2.8779132	3.7429156	2.4663988	2.7330398	6.0870068	2.3824208	2.4018184	3.6333187	3.2939062	6.8966608	3.730064	1.9557711	4.0495676	4.236309	6.1486547	6.2634222	8.0041867
GSM340743	8.07397260273973	1	3.8438899	2.5310481	4.1082518	1.4263178	3.0296122	3.7356237	2.9938076	4.0836809	3.8121199	2.1707401	1.739525	1.5699376	1.4307042	1.4271272	1.8965553	1.8488449	2.036208	3.9695364	4.5592483	2.4255492	1.4507696	1.6393962	2.4574672	2.3978466	3.0683177	2.5391187	2.1109835	3.2303522	1.9531588	2.7796383	2.1606573	3.0871403	4.6503818	4.8091746	1.7176756	2.8497297	5.644356	3.8953144	7.2517949	5.2471663	3.1118103	3.3430643	2.4925662	5.0252083	-0.2444641	8.3238613
GSM340744	8.08493150684932	1	4.26544958	3.45187445	3.21725352	2.09483432	4.49191627	3.30707667	4.12824073	4.20347778	4.55667869	2.62378699	2.66648927	3.15131783	2.77909231	3.58488867	2.60293231	2.42028976	3.79083138	3.73529715	3.77967377	3.01305231	2.20305108	2.68445236	2.3707154	3.47498282	3.4843291	3.0762735	2.33988303	3.72272019	2.75047882	3.70824824	2.38447325	3.62075071	3.02764242	6.50735329	2.19248167	3.14579382	6.00450596	3.28064441	5.52529294	7.19067493	1.85654144	5.41269396	4.19995416	5.95192481	5.15193247	6.42462699
GSM340745	8.1972602739726	1	3.54972264	2.35598739	3.63246586	1.86834392	2.17722804	2.96064559	2.15370942	3.21224989	4.78092621	2.07021985	2.06964821	1.43210537	2.12928019	1.92470654	1.79576199	1.68926528	2.03400849	2.82560164	2.79112441	2.56456932	1.69297854	1.58509993	2.72075281	2.23724258	3.85854181	2.20726549	2.27018518	1.98498922	1.77304097	2.62549409	3.57056625	3.95707821	1.92353571	4.8426647	1.89276114	2.38150982	7.28312966	5.31368314	6.40681431	5.05149593	3.02402334	4.94863175	2.38820554	4.12742461	9.29900311	6.92032324
GSM340746	8.53150684931507	1	6.48055361	5.42553085	6.550751	3.91916186	6.4148365	5.95314252	3.88779819	6.23710483	7.18202648	4.33055612	2.18232143	4.42139463	4.22107744	4.38346061	3.39654236	5.15729901	6.70067852	4.59092396	5.02751367	4.47945606	2.08896726	5.33856996	4.26066488	4.7951368	6.1576342	4.61370251	5.50930075	2.89549309	4.42838995	2.98986695	3.88689812	2.00245668	4.28601049	2.70265714	4.72799416	5.72718871	4.32635036	5.08897139	3.60806662	3.68521216	4.62940029	1.59416292	4.40257369	2.54795075	0.9788399	2.68180247
GSM340747	8.58082191780822	1	3.95130869	2.1819705	3.44508468	1.86643214	1.99895707	2.8774768	2.57557661	3.40091995	3.94037235	2.02603501	2.04243525	1.99396781	2.1051129	1.82644513	1.66413536	1.78140219	3.02566461	3.00788425	5.29147845	2.51772909	1.9441941	2.78230006	2.0695593	2.76703869	4.13059491	2.32963311	1.72606694	2.67512031	1.71905694	2.35091482	1.62863108	4.30629401	4.23337494	6.8937335	1.89437823	4.13957428	4.19078082	3.21771378	6.18406921	5.35342836	2.91987211	5.98015417	1.84606456	2.89528495	-0.75643254	7.60148618
GSM340748	8.71506849315069	1	3.120407	1.844358	3.480228	1.7602895	3.367428	3.9692459	2.7999965	3.076291	3.5812128	1.8348062	1.9935879	1.8295819	2.2471296	2.0407693	1.8605604	1.7181316	1.8460727	2.1225554	4.5637259	2.5173983	1.7685181	1.560529	2.375909	2.5214115	4.1600842	2.916539	1.9644594	2.1518306	1.9443462	2.7916743	1.8168591	4.7529157	1.8841632	4.8752895	1.441184	4.8913132	5.3606236	4.0755939	5.0318924	4.7975966	4.3953738	6.3947565	3.3084146	6.2469033	9.2990031	6.0640229
GSM340749	8.76164383561644	1	6.5684004	4.0855486	5.7430614	3.343122	6.5933773	5.6573496	6.1646113	6.2993376	7.4507321	4.3254819	5.2427143	3.8398282	3.7658749	4.3810016	4.4206262	3.9061003	5.4490665	5.3818072	6.0630094	4.5834216	2.8026709	4.7067461	4.6554096	3.6259565	5.6253947	5.2356889	3.8521585	5.3193497	4.8990221	3.2759738	3.8196807	1.7561416	3.8968854	2.8547611	2.986307	5.3113668	4.1751144	5.3796825	4.0747295	5.3886711	4.4414474	2.4612982	4.8038837	6.0851045	7.7434877	6.3778529
GSM340750	9.06575342465753	1	6.42001935	3.47777412	5.66640164	3.93328756	5.11229062	6.38481725	3.16877853	4.92508167	7.51201169	4.41372432	2.58565659	3.63500391	3.21283327	4.55617917	2.27678944	3.69152035	5.80675715	5.17840198	3.58041324	4.25040857	2.31484599	4.17735033	4.08654836	3.29817126	5.27291845	4.42917118	4.0069984	3.31856516	2.47296647	1.86859935	5.05378594	1.71801603	3.79442896	1.90696543	2.61628095	5.12658588	4.82876502	4.53807031	4.95556213	4.08300278	4.48287968	1.72270564	5.96731139	4.28024216	6.81919018	8.14159598
GSM340751	9.52054794520548	1	3.7159394	2.585345	3.7567793	1.7810703	2.8528614	3.456253	4.0756352	4.8101251	5.1274556	2.0444146	2.2948648	2.246596	2.0232592	1.7043823	1.9045562	1.9916345	3.1050864	3.4562772	4.312127	2.8715971	1.4883529	2.0816667	2.485636	3.2570906	4.8795232	4.2874923	1.9920519	3.2050968	2.0533639	2.2105096	2.9972952	1.7876335	2.08911	3.8440084	1.8056983	2.3039339	4.4618405	2.8377164	3.9944557	3.8402484	2.0814403	4.2347637	3.142951	7.0043709	5.896141	7.2616681
GSM340752	9.87671232876712	1	3.9661611	2.9241107	4.5842708	2.0965078	2.9543748	3.6413673	4.1095382	4.6318096	4.4727237	2.3275496	1.8937758	2.1502895	2.2505026	2.2599042	2.0893974	2.0953458	3.6485817	3.9690158	4.5752392	2.3034486	1.5577321	1.77358	2.4127596	2.8137229	4.2017683	3.2225614	2.4244091	3.7919777	2.0352153	2.3204489	1.968299	4.4988017	2.2989207	5.6422902	2.0818277	2.6400572	4.16591	3.8946505	5.4272352	6.6865855	2.3612454	5.9467006	3.0628789	6.6828092	0.9064794	7.7978664
GSM340753	9.9041095890411	1	3.335291	2.912238	3.234962	1.935677	2.978667	3.836532	2.321203	4.803071	4.706245	1.973796	2.261605	1.995135	2.513837	1.978469	1.788135	2.300733	3.237291	3.154764	3.590353	2.495434	1.906718	2.201384	2.158467	3.750356	3.999423	2.259532	2.601973	2.88206	1.829503	2.250621	2.2413	4.716807	1.903424	3.492167	2.087007	3.346649	3.655932	6.039444	4.828857	4.1363	3.387799	6.511844	2.083191	6.549058	9.011478	8.066949
GSM340754	9.91232876712329	1	4.2339619	2.5312006	3.6502589	1.6224999	3.123577	2.9221827	3.7028203	4.0899501	4.391083	1.8571617	2.4990053	2.0544971	2.2693614	1.6526844	1.8049987	2.8505259	2.4852401	3.12401	4.2207115	2.6385284	1.7513265	3.0566518	2.1423129	3.0520288	3.8836382	3.502631	2.1060659	3.809857	2.3271267	2.0903647	1.5942602	3.0499756	2.0037171	4.0769586	1.6531386	3.2519704	3.9957856	4.2077846	5.3612079	5.5284538	3.283169	0.7449134	3.3549592	6.077633	6.4055527	8.4403449
GSM340755	9.91232876712329	1	3.4775677	2.6168889	3.4395024	1.6510038	2.543284	3.0681819	3.9985196	3.8947977	4.0233705	1.9666569	2.4044037	1.6635521	1.9740104	1.8065166	1.5438354	2.0076853	2.7403604	2.688965	3.896095	2.3724089	1.7970566	1.9338901	2.9572112	2.3745012	3.2749415	2.296738	1.9652619	2.1474847	2.5113889	3.4636172	1.7944881	3.9561557	1.9285868	4.6263772	1.8783155	3.0257267	6.6476847	2.5081306	5.9708149	6.6626075	1.5813453	1.0255596	2.8363239	6.5225615	3.5755147	6.8199102
GSM340756	9.96164383561644	1	3.6285832	2.2340373	3.6205659	1.9397267	3.1683981	4.3104672	3.4214823	4.1130306	4.5254003	2.125202	2.3287751	1.9617019	2.6754793	1.8890373	1.6085705	1.5663509	2.3658484	2.64374	3.6744164	2.6103235	1.3145205	2.0705929	3.0192508	2.8544045	4.8470915	3.0932341	2.3099333	2.9021088	1.8991761	2.1534681	1.7102986	5.0459464	2.1109538	4.4205024	1.484451	5.6188544	4.2209366	5.8742573	5.142524	4.0799364	4.1339702	6.6255948	4.6174825	7.0201924	9.1466678	5.4207279
GSM340757	10.2356164383562	1	3.852965	2.0536425	2.8535392	1.7139645	4.0617809	2.9424187	2.0696236	2.6210443	3.437778	1.8261634	2.0285074	1.511419	2.1058379	1.8472207	1.4829343	1.9060916	3.5203016	2.4516497	2.6606664	2.9240374	1.7750994	1.939833	1.9418676	1.8796801	4.0505722	2.2128156	1.8855127	2.0135543	1.4239014	1.9065711	2.6368534	2.0968347	2.8729857	5.5609345	1.4516842	4.0318302	4.9235556	2.6984263	7.1329062	6.8333659	1.7842219	5.3541319	1.8315833	6.0955485	2.6810742	3.6650096
GSM340758	10.2767123287671	1	5.30627773	3.81922563	4.84170259	3.09403962	3.36123157	4.50085477	3.59476863	4.89952589	5.74642853	2.20615585	1.89467707	3.97818329	3.16761659	2.58429036	2.30607683	2.41363782	3.09246305	3.49230581	4.58424335	3.48195371	1.42395429	2.20306392	3.20758202	3.7671827	6.13573904	3.40944488	3.6254305	2.51048186	1.32518079	2.83239444	2.39285782	2.64556575	3.10094338	2.90929175	1.38397323	3.95885543	4.03751969	3.92565014	4.99699074	5.30151265	4.3945207	4.2021405	4.99389778	5.40186413	5.78900521	1.65466831
GSM340759	10.2958904109589	1	6.7027515	4.57110464	6.53369265	4.05998456	6.16932415	6.47833172	4.48405469	6.73225195	8.12342171	5.35830174	4.33821108	3.88729736	3.65798398	4.50953161	2.9174439	4.3189033	6.23582375	5.82825522	6.54595009	4.81279223	3.31110625	5.26501753	4.95093662	3.32467488	6.30143313	6.11301988	4.09888169	5.03355534	5.35746426	3.02048592	4.03282009	1.74686657	4.50341344	2.84221307	4.46599827	5.24840128	4.24197355	4.12050717	4.4049934	3.19891056	3.17574223	3.93018464	4.95609313	5.04092857	7.54495199	1.14290843
GSM340760	10.4904109589041	1	3.5449179	2.1154641	3.5594713	2.026234	2.6421843	4.4689913	2.7353011	4.6705685	4.5826901	2.3989404	2.4876264	2.2070256	1.9152183	1.8218764	1.6600876	1.8401033	3.5930404	3.5488256	4.6225516	2.3488714	1.9537954	1.7745036	2.0580749	2.6734663	3.9363201	3.7519809	2.031439	3.1577631	1.7948756	1.6368809	1.9960971	1.6537241	1.8659877	7.1846298	1.7802077	2.2330334	5.7881416	2.5555761	5.1163682	6.4044534	1.3628309	5.1333851	1.9139759	7.4514535	4.6082627	7.195539
GSM340761	10.6	1	5.89148395	3.57242718	6.51437516	3.49041902	5.79468129	5.40409394	4.99143371	5.86891005	7.63090515	3.10263356	2.90978453	2.91759727	3.07872257	3.43924731	3.36347301	2.37303016	4.16358106	4.65151588	4.39211605	2.91582618	2.2211006	2.92057493	3.34910928	3.12683885	5.2044038	3.14609522	2.62021446	3.06034759	1.59746323	2.3411641	3.64791668	3.77779631	3.33524183	2.91673077	1.71610123	3.83972478	4.48236707	3.88205865	7.93924123	4.37682194	2.05162785	4.66423779	3.91418813	5.17012443	3.18145983	2.09067064
GSM340762	10.6575342465753	1	5.3478627	2.5623897	3.8836237	1.8740782	4.7525228	3.121421	3.9201544	3.9854979	4.0760912	2.4023064	3.305742	2.7541872	2.758909	2.0582885	4.2730812	3.3144748	3.4399678	3.9776595	5.0325711	3.2278685	2.1343466	3.7502351	3.549416	3.2736198	4.7256956	3.8074406	2.8793769	3.8596549	2.619334	3.0600162	2.7187875	2.9129498	2.4895956	4.7315877	1.6819498	3.3419618	3.5250429	4.3366094	5.7373896	4.6943843	5.2143899	5.7966719	5.4719831	5.6383867	8.4071711	0.7514305
GSM340763	10.6794520547945	1	4.84401811	2.94769509	4.1094042	2.04898279	3.2556896	3.31278626	3.4583903	3.83539121	4.24627579	2.43743827	1.91413575	2.51985768	2.6790841	2.29226344	3.46071887	2.06265943	2.60649719	4.11944591	4.76966993	2.62077719	1.99848636	2.41625344	2.26523605	3.220982	4.13867529	2.55126154	2.49761751	3.48346627	2.77126567	3.94899544	2.3286781	3.39143597	1.99940915	3.15922092	1.73560345	2.85295698	3.59200118	3.46406371	5.94815439	4.89618707	3.76816801	6.58001753	3.73603578	5.15493104	1.32875215	3.21683277
GSM340764	10.7342465753425	1	3.5904481	2.4249074	4.2378481	1.6099168	2.4179799	2.9373122	2.7941035	3.934812	4.0079204	2.1373371	2.4392576	2.0798691	2.6576591	1.9443733	2.6506903	2.2837154	2.5512366	3.4446651	3.85045	2.8883934	1.8129638	2.2414905	3.0908132	3.1105827	3.4619168	2.8979689	2.8719307	2.4342283	1.7833071	2.3241308	1.9202471	4.0449862	1.5332169	6.2216165	1.4324664	3.044462	3.4900616	3.4315822	6.6423414	5.7039828	1.234777	7.2848058	4.5134076	5.7009402	1.2761899	3.1676184
GSM340765	11.0931506849315	1	3.151087	1.903401	3.818499	1.813825	1.756128	3.387708	2.585902	2.912659	3.398995	2.105275	1.609628	2.515172	1.816758	1.589056	2.009135	1.853394	2.269534	4.350383	3.642571	2.474711	1.212103	2.407227	3.318911	2.661974	3.199047	3.072072	2.394733	2.555295	1.838483	1.781855	2.756328	4.645479	2.164291	4.817495	1.333024	2.060095	2.813274	3.328776	5.500117	5.222026	3.475558	7.17027	4.719611	6.251953	9.299003	2.217479
GSM340766	11.2082191780822	1	4.356404759	4.130060224	7.628566476	2.20458497	2.492841429	4.588417892	2.272572752	3.476341853	5.746428527	1.925887183	2.32650998	1.675110971	2.342283279	1.774644221	1.782586399	1.780357838	2.31932557	2.048547964	2.043236732	2.458704409	1.833978261	1.784134707	2.162988449	2.382936334	5.278536415	2.840695761	2.688752249	1.540609338	1.710952665	4.163537109	2.512066361	2.015498734	1.96244068	1.649556355	1.791034879	5.161561406	4.01154594	3.112204463	4.030771671	2.173932975	2.880843955	2.188197288	5.074057119	4.295249668	-0.244464095	2.763608912
GSM340767	11.2575342465753	1	3.6448917	1.9034009	3.625294	2.0337478	1.6271892	3.1136416	2.0421015	3.5113756	4.1083384	1.6519839	1.9473858	2.3420827	1.5937649	2.2585773	1.7519323	1.7787682	2.2573708	2.6595186	4.021902	2.477869	1.6399142	1.5675415	2.3519468	2.6001482	2.415228	2.3836862	1.6634535	2.566795	1.7114965	1.807751	3.0304293	4.918259	2.4640477	4.6447397	1.4792278	2.6838012	7.1039009	3.0262166	6.8982976	5.4599644	2.202124	6.3030535	6.5448622	4.6521853	8.3195803	4.0445076
GSM340768	5.58356164383562	1	3.14510838	2.5911907	3.35762742	2.04048074	2.4030795	3.90733871	2.29610499	4.79256941	4.19688529	2.1769351	2.31161031	2.19031522	2.12680741	1.80548055	1.61952416	1.67933451	3.07473347	3.49474065	4.28714284	2.51678811	2.04435791	1.67010926	2.66476736	3.21483315	3.29316057	2.65888799	1.99347539	4.02096489	1.57739435	2.64857097	1.85905252	4.40974013	2.49772135	4.93212281	1.66429328	3.26046704	5.15090941	2.85867839	6.48139656	6.26019568	1.43499685	6.25994447	1.80680337	3.57235605	7.56230816	6.52498159
GSM340769	6.24383561643836	1	6.5744371	3.976101	5.2923399	3.6255859	6.5788109	4.2248936	5.2942576	5.6115148	5.5332825	4.0106722	4.8476565	3.5688241	4.8322922	4.978471	5.9786805	4.5473833	5.7296579	5.1638597	5.1094028	4.4492296	3.0447136	3.8988309	3.6139009	4.1446926	5.5859364	3.4517285	4.2182922	4.1762756	5.1561294	3.8740032	3.3189095	3.1575374	3.8048206	2.2795745	4.6349063	3.8441141	2.8124944	4.2526865	5.0217006	3.2304062	4.57366	4.4897831	5.3556369	4.8843901	6.8128402	0.7514305
GSM814052	0.0164383561643836	0	2.1228179	2.623845	2.9399729	1.4972671	1.7977939	4.1535301	2.79973	3.4853808	4.7269028	2.1630486	2.1353799	1.9945502	2.0210542	2.4279986	1.8939241	1.7419703	2.7167494	3.3425777	3.9271516	2.7354026	1.8326694	1.5160735	2.1188113	2.5543812	3.4043446	2.1895914	3.0868081	3.2765253	1.1823438	2.8275663	2.586677	2.5832318	2.4093139	6.5182045	1.7322299	3.2247456	6.274266	3.6493468	6.5728888	4.483518	3.0018565	7.4190397	6.6777837	4.0741999	8.6503162	7.0043709
GSM814053	0.0410958904109589	0	6.3453333	4.5011995	6.0441754	5.0348015	5.6862986	6.4166237	4.8722059	5.3275886	6.238249	4.2763354	4.1609478	3.8618304	4.4854304	2.3054999	2.4844747	3.3196563	4.2794309	5.1529927	4.786142	4.7067776	3.5208157	5.7278727	4.9993047	4.2122346	3.96271	3.5874749	4.4354582	2.3475498	2.6690985	3.3574097	3.7470652	2.1348596	3.3224537	3.4214065	3.884674	4.8281795	2.7236409	4.3718177	5.7768805	5.5987425	1.7156996	5.3192932	2.7168845	2.7271717	0.7060087	5.867878
GSM814054	0.0520547945205479	0	5.0009701	3.0092062	4.1380351	2.3959257	5.5143912	4.3126547	4.055862	4.8346792	5.1258005	2.8304414	2.965791	2.5612431	3.5726788	3.333985	2.8637519	3.6328603	4.3069419	3.3434163	4.8543526	1.9461599	2.3881011	2.8831922	2.9575599	3.4187145	3.5048559	2.9149505	2.9622381	4.143342	3.9049183	2.2358335	1.8677614	1.4502111	2.6990456	4.8530202	2.5213767	3.7271647	6.2012549	3.3679797	4.4912681	6.9380643	2.7263702	5.3894763	2.3828404	5.5907904	5.1383657	1.5252125
GSM814055	0.0849315068493151	0	5.9795647	4.1588021	4.9797246	3.6183771	7.1743898	5.3467848	5.5324479	5.4601262	6.0558791	4.5304491	3.0856904	5.0605168	4.2982143	2.5124727	3.4851017	4.3204756	5.5096328	5.2058551	5.9679305	3.4398571	3.1720039	5.7479757	4.9384375	4.2045995	4.4727229	3.5239451	3.8163129	4.5317875	4.437108	3.9755291	2.4596354	4.8117131	2.1961738	4.793277	4.902312	3.9769708	4.1238069	3.771204	5.6544753	5.9261221	3.0389085	4.7639388	6.5507509	4.8901024	8.9083042	1.3095922
GSM814056	0.0904109589041096	0	3.9712448	3.2065074	6.9185723	2.4559057	2.2545656	4.0684735	2.4599068	4.6791343	5.6495014	1.974568	2.5263538	2.3732612	1.952857	2.0287693	3.3838015	1.7146717	2.6550138	3.6111735	3.2770206	2.9168863	3.2435174	1.5033014	4.4253834	2.4122901	5.0455421	2.9526667	3.4377051	3.6030284	2.2317507	1.8410211	2.6002103	1.6634217	4.7057505	3.8614853	1.4730923	3.2686624	4.7160569	2.4723745	3.757952	2.8631337	2.0791445	3.6687892	4.6360731	6.0278425	0.4868107	6.2295189
GSM814057	0.131506849315068	0	6.990802	4.411745	6.0416612	3.7330326	7.9966319	4.6207294	5.1409244	5.6245939	6.2038479	5.1044815	5.1820218	3.0882959	5.4695464	2.2271018	3.814169	4.3748336	6.3700935	5.5061882	5.8857402	2.632564	3.5791582	5.7439372	4.285054	3.2842136	5.4379296	4.216717	4.2224373	4.4428544	5.7458209	3.4182803	2.4448067	4.0987523	2.6429641	4.7502021	5.7583231	3.4747259	4.1256423	4.4979987	5.6423646	5.7324292	3.1662713	4.712435	5.2347386	5.4105004	8.7286026	1.6546683
GSM814058	0.175342465753425	0	2.9479181	2.0564036	2.5943955	1.7440051	3.0693082	4.0722051	2.2315448	3.4828905	4.0306259	1.3856266	1.9788843	1.3038114	2.1619369	2.1911759	2.3042199	1.901594	2.5274212	2.9346169	3.8814702	2.9209992	1.4273496	2.0167565	2.3545894	2.8837824	4.7245043	2.3713799	1.7300595	2.0552156	1.9801836	2.2943436	4.5280761	4.814141	2.0251747	5.1379381	1.6385164	5.3368659	4.065886	6.0464466	5.6710323	5.1772279	3.6694684	5.7707832	2.9846589	6.7368341	8.5752709	6.3920457
GSM814059	0.227397260273973	0	3.918349	2.890645	3.909062	2.19344	5.047159	3.239705	3.166565	2.899627	3.5859	2.500057	1.972154	1.744373	1.994127	2.21986	1.898896	2.375059	2.256751	2.780101	3.453861	2.718547	2.145423	2.049863	2.520351	1.589259	4.927996	3.558195	1.976474	2.691079	1.73629	3.085701	1.850278	4.193409	1.876754	6.059791	2.041644	2.154822	4.590944	3.56273	6.162469	4.14411	3.731599	6.590671	5.144488	4.379241	7.441751	7.370818
GSM814060	0.257534246575342	0	4.8531479	2.58401098	5.45437921	2.00222645	5.59268337	4.33589337	3.48240474	4.10981399	6.2606545	2.21494826	2.64075372	2.1706876	2.31274804	3.75136115	2.53074014	4.25340063	1.89135852	5.31648181	3.57462735	2.89846919	1.466565	3.3830865	2.59550451	1.99485626	5.308854	4.25721854	2.8035295	3.43854913	1.91315066	2.43951212	4.23145206	3.05769664	3.76008503	3.40151572	1.62971353	2.3910589	3.77180575	5.89046304	4.97019828	4.54763141	7.24710408	5.15474618	6.02997983	6.10992611	7.01537079	6.73080781
GSM814061	0.26027397260274	0	3.551802	1.901984	4.970369	1.941978	2.152476	3.388097	2.275998	2.054603	3.693081	2.043572	2.083299	2.237986	2.904721	2.052705	1.223043	2.015342	2.421924	2.014482	3.774621	2.241261	1.879621	2.19702	2.717601	3.368569	2.623323	2.696051	1.923138	3.194889	3.011052	1.773427	1.907537	3.794456	2.243391	5.005645	1.864804	2.102644	3.886998	2.384236	5.335249	4.600032	3.404004	7.044702	2.162647	5.679074	4.828348	5.326852
GSM814062	0.265753424657534	0	6.589395	5.8031038	6.103026	5.2003559	6.047877	6.2043881	5.0579794	5.8455038	6.8998091	4.4021768	3.784865	5.5399558	4.3350746	4.7843576	3.473056	3.7725642	4.8853098	4.6487277	5.136901	4.2353087	2.5477845	3.8801467	4.3666844	4.4772055	4.8225402	4.6206156	3.9937197	3.3512703	3.8621879	3.8102911	3.4211798	1.914856	4.1253875	2.6626901	2.2170383	4.795521	3.3598429	5.5153261	0.4469703	3.898863	2.4467993	1.559495	4.8760417	2.7857564	4.6002366	5.8642724
GSM814063	0.265753424657534	0	3.2459108	2.7089366	4.3518016	1.8534195	2.0172995	5.0518424	2.0526945	5.718052	6.0403918	2.0105101	3.9877614	2.3403421	2.0519867	2.4404988	2.3259675	1.8680491	3.4683055	3.3413665	4.8899469	2.3639782	1.8481555	2.8390376	2.414652	2.6405469	6.0262059	2.966392	2.1646441	3.1160449	1.7624738	1.0207018	1.3039654	3.7950474	1.7534374	4.2007632	2.0473411	5.7772382	5.6729862	5.8158451	5.486379	5.7259197	4.3543616	5.1854884	1.1360498	6.6317155	9.7190464	7.0305817
GSM814064	0.301369863013699	0	5.75385892	3.35496165	5.37918948	2.77984307	4.27494163	5.42175987	4.76982271	4.37396304	10.08520182	2.7571253	5.06572177	2.38691118	2.86312028	3.66250284	3.93923119	3.82891126	2.7095006	3.44552186	4.38306741	6.84891945	2.62328699	4.2567524	3.09756314	2.64291302	7.57049649	4.39738718	2.04849501	4.11277985	3.61443368	3.38353036	2.7507402	2.21678108	4.14581537	2.42173376	2.19163606	2.78167064	4.66717685	6.12628308	5.5412376	3.39709162	7.69708958	1.51946918	4.62443874	4.41971744	5.95794822	4.52714538
GSM814065	0.323287671232877	0	2.642432	1.8016521	3.3104786	2.1405267	2.9095878	4.2852794	1.7318717	3.7679738	3.4343914	1.4564487	2.1732872	2.2750215	1.8022049	2.1189422	1.5907849	1.5135033	2.9702086	2.8165468	3.9621122	2.1063485	1.5457612	2.6876399	1.756818	2.3328129	4.1633505	2.072765	2.3442647	2.8160675	1.3095555	2.1605364	2.2374706	3.4637632	1.7163378	5.4511429	2.0411921	2.5254427	4.7820293	4.1997139	5.4608715	4.567675	2.1952433	7.1233703	3.6512012	7.0094875	1.6860521	8.5720224
GSM814066	0.36986301369863	0	6.2659564	2.7443887	4.7446254	1.4872006	4.2857726	4.1072409	4.293022	4.1708592	4.5807573	3.5097654	2.2449621	3.5879568	3.1778003	2.6102145	3.0835271	2.9240946	3.5444504	5.6592775	6.3687587	2.4844556	2.2001074	2.69545	4.6690945	4.4716113	3.5518494	4.2468225	2.433836	3.9990954	2.9006727	2.9253995	3.3643006	4.8871776	1.9607533	4.9365726	1.962631	3.1944137	2.7906704	3.5303535	4.9415102	4.7971026	5.0119989	5.6388049	3.9382559	6.8383165	7.6497652	7.0930832
GSM814067	0.43013698630137	0	3.186461969	2.817546823	3.81139013	1.878928372	3.980790364	4.550204904	2.986945052	4.188181259	5.595436551	2.430459661	2.239616094	2.140242974	2.410284515	2.364612584	2.427707333	1.966562863	2.23752063	3.740723009	4.663901556	2.072980139	1.728088721	2.447609291	2.740761182	3.100315964	5.294503384	3.724964594	2.349327376	3.933130115	2.019436253	2.735094909	3.90716534	4.164822926	2.093952741	4.643305339	2.382094331	2.72046593	5.271313655	4.647481303	6.133109706	4.39452972	4.245432595	5.723358791	4.24720614	5.729179737	7.199143728	4.44140402
GSM814068	0.435616438356164	0	5.81032	4.7420162	5.9294014	4.4231108	5.4766847	6.0414151	4.9168883	5.5325384	6.5841385	3.8833539	4.2612367	5.9399263	4.1689004	5.1782416	2.8582802	3.7366271	5.3644296	5.5224296	5.0934289	3.4328301	2.7388319	3.1179496	4.1597383	4.1329649	5.0958477	4.9719001	3.0236323	3.8678093	2.3667655	3.4914929	4.0492759	1.8479238	4.0658792	2.2216373	2.4694913	4.8267615	3.5434664	5.4436705	0.4469703	3.591425	3.0537576	1.3175936	3.9439882	3.4405473	0.4868107	6.7494311
GSM814069	0.441095890410959	0	3.4931877	2.1176629	2.8433951	1.3500677	4.0257785	3.0915752	2.9527437	3.0845366	3.1244291	2.0457911	1.9807517	2.0911875	2.203846	1.8208598	2.1748009	1.7847897	3.3349925	3.1545913	3.968792	2.4419778	1.4637706	3.2206883	2.9798607	2.4172612	2.9213066	2.4836685	1.4899174	2.9228547	1.6614413	3.0226344	1.6187294	5.0710013	2.5221936	5.8788488	1.630289	2.3977041	5.0763601	3.901899	4.4657022	5.7014275	3.4071317	0.7449134	5.0528911	5.2376777	5.0652694	6.2032385
GSM814070	0.457534246575342	0	5.0856027	3.6752572	5.5894281	3.2198504	3.1756835	3.4166661	4.0482239	4.037844	6.6686971	3.1107398	3.6084452	2.3552248	2.8674589	1.9124052	2.4594594	2.6140809	5.7039704	4.2571648	2.7109993	3.3393988	4.9271163	2.1123901	2.9910207	2.0486664	5.0689519	3.3566875	3.697367	1.51383	1.9276349	4.8396192	2.9038128	3.5246908	2.3474525	2.8812582	2.4586425	5.4576093	2.7652181	4.3532278	6.1618252	6.47109	3.0295709	5.214272	6.7533446	6.3083969	10.6785469	6.2616794
GSM814071	0.473972602739726	0	3.706081	2.9085975	2.9648867	2.0311401	3.5020519	3.3019785	3.8844142	5.1719469	5.239876	3.3322496	4.3619121	2.505414	2.2275529	1.7296016	3.4937189	1.9038412	2.9270052	2.9301963	4.4118583	3.3724227	1.9808711	2.8580932	2.1757624	3.3648876	5.0259912	3.2418382	1.4286616	3.4390196	2.3429215	2.7202182	1.8833866	3.0214798	1.8874204	4.7777433	1.9343606	3.1972532	4.5172703	4.584608	5.3776762	4.9239854	1.675644	6.3336993	4.113114	5.4830078	8.5752709	2.756008
GSM814072	0.487671232876712	0	4.3454806	2.8280878	4.9742295	2.4097262	3.2093412	3.7569556	4.9025277	4.874586	6.0574493	2.7741536	2.1510979	3.2736049	2.9387025	1.7324034	3.3986883	2.7951058	3.0462845	5.982673	5.4106002	2.7805374	1.498248	2.5453881	3.0101833	3.1933654	4.5469846	3.5988767	1.9807072	4.8191063	2.6439329	1.8345248	2.7007357	2.4644635	2.2390523	3.9745329	2.0691668	3.3813249	4.4044518	6.5259505	5.2987704	2.7763144	4.2923013	5.5450133	3.7802735	6.7212514	9.2990031	7.2039818
GSM814073	0.506849315068493	0	3.43688209	2.25926727	3.92368174	1.73156226	3.02614685	4.92754152	2.70301497	4.51595239	7.19233499	2.3885246	1.9930135	2.53021403	3.42888906	3.98351452	2.0350932	2.92065845	3.27995981	3.27158254	3.55224821	2.63575008	1.77509936	3.06024094	3.32955786	3.8798493	6.89307627	2.66045603	3.63479751	2.08987362	1.65718275	2.55624093	2.72869165	4.0489003	4.85814418	3.57792255	2.22062507	2.74526153	3.5701599	6.04436968	5.10724724	1.902297	5.07411299	5.71561887	7.1910185	7.72182004	10.02918657	7.20398178
GSM814074	0.523287671232877	0	4.2572091	2.3127878	3.5061363	1.7381125	4.18969	4.0243566	3.4411327	4.4409457	4.9609584	2.2185036	2.4408144	3.4983964	3.7871489	2.5614582	2.2136621	3.5032902	3.674144	4.380743	5.4053347	1.7237333	2.1396338	2.0522041	3.6662137	4.7032867	5.0420121	3.250306	2.3468081	4.4638016	2.855681	2.8557872	2.3686805	2.4650764	2.2930163	3.4214065	1.9070999	3.281906	4.0844872	4.1385936	4.7076937	5.0758994	3.4788212	5.9179255	4.2820185	6.8754482	9.4712088	1.9924284
GSM814075	0.526027397260274	0	5.3984043	3.5724272	6.3865911	2.2868532	2.5823226	3.9924302	4.1653238	4.7886156	4.862036	3.5657693	2.1941632	4.2070442	3.4141457	2.1953845	2.1628188	2.3148209	3.94926	3.357731	4.5523621	1.9644467	1.9774166	3.1750315	2.6948146	5.025794	4.333284	3.3912909	2.7195413	4.6731287	3.5326991	4.3645169	3.7827448	2.7840646	2.6879994	2.4294698	1.7584862	3.1185834	4.167497	5.1386422	5.9406053	5.3635989	2.8154815	5.5254748	2.7964663	4.2045108	10.6785469	6.766079
GSM814076	0.531506849315069	0	6.4473298	4.282015	6.1543182	4.6922223	4.3894388	6.3506514	5.1481697	4.7754558	5.8201843	3.3309731	2.4830977	5.4464389	3.0303342	3.3383768	2.383824	2.6713355	4.3727596	5.5503402	5.1051284	3.0099273	2.0257721	2.0663303	5.3155513	3.8633241	3.3995824	2.6578922	4.0320991	4.0580833	1.4286347	3.7428668	3.7222051	1.6045234	3.9425046	4.7387174	1.8863266	4.6088185	2.4012568	5.0744328	4.7903045	4.0261897	1.8434817	3.9421965	2.3903284	1.9924284	4.5975181	6.8911118
GSM814077	0.534246575342466	0	5.5702601	4.3340761	5.110226	3.0805583	5.3406125	4.3848819	5.9088619	5.2049154	4.9252033	3.391449	3.5302686	3.9110302	3.5793566	2.7807284	4.4229932	4.2850958	3.8388457	4.1857775	4.9216323	4.0365731	2.5101981	2.7676989	2.166316	4.3753016	3.2298332	3.2711631	3.5939954	4.0894748	3.1730231	5.1103073	3.030238	1.975878	2.34648	2.9971748	2.4686267	4.5431413	2.6861455	3.3837692	4.273541	3.4842733	3.0273975	2.8992917	3.4841659	3.8143801	5.6354764	6.1472795
GSM814078	0.53972602739726	0	3.17425	2.0845	2.243384	1.78269	4.458054	3.313499	2.210057	3.63158	3.612586	1.857804	1.978576	2.104792	1.869503	1.890815	2.15155	2.199427	2.943253	2.741444	3.358884	3.676203	1.752267	2.342364	3.705342	2.209847	3.325067	3.120984	1.868795	3.077773	1.647493	1.841021	1.859805	3.504799	4.738974	5.621706	1.657726	2.906129	7.441918	4.819411	6.387183	5.92948	2.445964	4.961796	3.827899	4.714812	1.32353	4.106559
GSM814079	0.53972602739726	0	3.2777365	2.5421781	3.0563789	1.9868975	1.9359582	3.4776298	2.0385241	3.1213652	4.2892694	1.851453	2.1183943	0.9576288	2.4589083	1.8401374	1.9556573	1.9360846	2.0650827	1.7218676	2.7321129	6.9957092	1.3253257	2.2888354	2.6214442	2.262034	4.3197991	3.0495307	1.9147875	3.1387751	2.1751137	2.0747314	2.332653	2.5675753	1.9912738	3.90577	1.4494383	2.1198914	4.2719595	2.1823734	6.9195042	4.6276302	3.413777	2.116637	5.8758417	4.7363187	2.4867028	1.5968771
GSM814080	0.547945205479452	0	5.24028056	4.93883131	5.09640549	4.08388337	5.84539917	4.87733481	3.9258504	3.61323628	7.60785917	2.3348219	2.68585434	3.39760398	2.9366827	3.69133532	3.91772914	3.32743866	2.60910255	1.83657761	3.32217584	4.36904302	1.36449668	4.3705196	4.84387181	2.95783228	6.37675894	2.39349927	3.32545634	2.78266422	1.64708906	3.10619439	4.28864714	2.62287223	2.76764117	2.12494169	1.79826562	3.13009435	4.20435316	5.55995554	3.90043168	2.79299224	6.06172819	4.63719495	2.27586253	4.33596065	2.7179513	6.64570686
GSM814081	0.553424657534247	0	5.66015867	3.38009143	5.22841887	3.05401034	5.26393835	4.1325007	3.92358327	4.609327	5.03318396	3.134832	4.24287393	3.36437729	3.22672269	2.96199535	2.77078942	3.43054719	5.02792959	4.05105791	4.23247376	2.52147528	2.56358807	3.72606493	2.60028652	3.42892303	2.98774547	2.71884738	2.28716151	3.53813887	4.63853944	4.29252737	3.07109885	1.72729698	2.20277006	4.09078008	6.52110575	4.05213504	5.01368255	2.90300423	5.59483253	4.45161621	3.26266756	0.58208144	2.93760231	4.98327401	4.51218829	5.82374024
GSM814082	0.556164383561644	0	2.9049667	2.122719	3.3323553	1.9731566	2.0385551	3.4717981	2.4300233	3.6304632	3.48688	2.2655016	2.181997	1.8935267	2.6494837	2.5390393	1.954103	2.1246861	3.7335729	3.0124499	4.2233104	2.4615922	1.5727103	3.091879	3.8676668	3.4503985	2.8190662	3.3503189	1.5862981	3.0286442	2.2290299	1.6511343	1.9889113	4.6401366	4.4733666	3.4181131	2.1956392	2.8441379	3.6757163	4.4752412	5.7513445	4.7550768	2.2320038	5.4190525	4.550142	6.7893582	5.5050882	5.7728596
GSM814083	0.564383561643836	0	4.45537057	3.89026137	5.06501559	4.00906077	4.90165691	3.64245237	2.57319026	4.66325722	4.29846698	2.74692403	2.92633736	1.83474451	3.01807277	1.89622271	3.21003978	3.14993565	3.69828649	2.73538288	4.73098472	2.49019865	1.61031363	1.8615405	2.06096027	3.62894711	4.03742199	3.14490578	2.25744579	2.3497408	1.98063237	3.62177747	3.5082308	3.51778188	2.6402288	3.86817669	1.74990739	3.29701888	4.26021031	2.97440607	5.40635981	2.66323685	6.33282581	2.44755762	2.29148949	6.19110479	1.51249165	6.3589999
GSM814084	0.564383561643836	0	4.0906644	2.6689363	4.3591853	2.1905706	3.6874013	3.3612658	2.4412008	3.6062641	3.8952532	3.9633575	2.0913216	1.6937307	2.5656937	2.5420942	2.3317914	1.9309161	2.1647621	3.3315906	3.4612438	3.3793225	1.8637927	2.4760695	2.9208848	2.6949739	4.1870026	3.641377	2.3881728	3.0844162	2.0643872	2.4503082	2.2012601	4.6375244	2.2129025	2.9785471	1.9934129	3.3972302	5.1612241	5.9017565	6.5785239	5.3180816	3.7960071	6.7821065	3.5333886	5.1212036	4.8175062	6.6743003
GSM814085	0.583561643835616	0	4.9202987	2.6939174	4.4438076	2.5757215	3.6095864	3.8365316	4.272233	4.2598744	5.4080055	3.5081483	3.2700101	1.9917804	3.105883	2.2783182	3.0467917	3.2313361	3.7771547	3.7310555	4.3144841	2.8969638	2.2763134	1.8612833	1.9647464	2.8173415	4.1322928	2.6281133	2.054844	3.8777178	2.0554252	2.6817893	1.8742855	1.6949025	2.091292	5.5776498	2.0207273	5.0708778	2.3699534	2.307208	5.2006822	3.6571263	1.8777802	4.0559761	2.8915779	5.673622	1.2041773	5.3668773
GSM814086	0.597260273972603	0	4.866518	2.028018	6.157122	2.370997	2.645128	3.73407	2.889561	1.747825	3.562217	2.626724	2.108455	2.345401	3.643112	3.017294	1.642949	2.847471	2.478349	2.131202	3.580197	2.558799	1.539825	2.140575	3.888195	4.55416	3.115144	2.624926	2.45257	3.47969	3.862805	2.971922	2.113315	3.503105	4.232995	4.66147	1.800468	2.040296	4.382432	2.509877	3.654986	4.05281	4.617355	7.83952	2.686284	5.244091	9.011478	5.058211
GSM814087	0.619178082191781	0	4.361243	1.9701993	4.683335	1.5841413	3.7745349	4.0899578	3.7566816	4.6128404	3.9039927	2.6289237	1.8199276	3.5345873	2.2334237	2.7603453	1.4408876	2.4331764	3.4409177	5.8535496	4.4077219	2.2583189	2.012189	2.1453187	2.3105014	3.2166676	3.8200723	3.4312543	2.1556402	4.8377867	1.6771241	2.1773515	2.7842279	2.883835	2.0995315	3.4623053	1.6406489	3.7452118	1.9812287	4.1871706	6.8651787	3.8762874	3.7092563	1.5303526	1.4181715	5.5762061	6.2025642	6.7432003
GSM814088	0.673972602739726	0	4.3011123	2.1855093	2.7248684	1.922056	3.5919003	3.0966496	2.7508918	3.745643	3.4567127	2.567706	2.6311283	2.3193111	2.06394	2.8080847	1.8144159	2.2078008	3.1061436	2.6021503	3.6739533	4.2252743	1.9004813	2.7589879	2.1278493	2.6776652	3.3455772	2.508326	2.3208724	3.0616003	1.983386	3.4187693	3.718578	2.3031578	1.9561694	4.0326169	1.8443615	2.6514131	4.5215555	1.7727209	5.4825898	4.0584037	2.2789406	2.3618489	5.1047871	5.489811	1.74262	5.8237402
GSM814089	0.704109589041096	0	3.7058658	3.3091623	4.1850461	2.0507124	2.9798618	4.1571531	2.1915335	4.4168987	4.8758341	1.7297946	2.4734908	2.0502777	2.0310568	2.6195174	2.8639432	2.0404407	2.6752752	2.7000603	3.8041999	2.4143367	1.5970388	2.6263958	2.9425139	2.5877097	4.9744432	2.4850767	2.5359939	2.1821702	1.8561541	2.079863	2.9156706	4.6978882	2.5764943	3.285272	1.4169978	4.1996458	5.8350625	5.8966935	6.2750632	4.7484103	5.1053359	4.0593081	5.432245	6.1331337	9.7190464	0.7514305
GSM814090	0.715068493150685	0	5.8225005	3.1078146	4.8097891	2.827006	5.205823	3.8666132	5.0490929	4.8621924	4.2180489	3.4767091	4.1539503	3.2343062	3.5095449	2.0175415	3.573217	3.1492662	3.503798	4.0781262	4.6829994	2.4328827	2.4629747	2.832479	3.5982628	3.9273549	3.7590742	3.3963287	2.7227608	3.7286223	3.8829602	3.8544755	2.4703098	1.6963076	2.0601078	2.3264571	3.0542808	3.1131908	1.9882159	2.5477608	5.1183482	4.5606794	1.8688293	2.7201468	3.8463122	5.2994471	2.5956226	5.5438258
GSM814091	0.750684931506849	0	3.885374	2.243238	5.163481	2.607699	2.61012	3.506121	2.962134	1.862561	3.973262	2.23784	2.244357	2.217189	2.561456	2.249345	2.022505	2.698235	2.407338	1.573946	3.705653	2.843599	1.964107	2.068923	2.442192	3.523415	2.749642	2.807586	2.421643	2.930805	2.56349	2.466199	3.134205	3.590721	2.127897	7.775154	2.273587	2.918897	4.800609	2.59669	4.281725	4.730645	3.505333	6.222141	3.385897	5.669592	5.803427	7.293633
GSM814092	0.758904109589041	0	5.4163958	3.01035251	4.74643197	2.53347577	4.06561347	3.96997434	4.18038618	4.97638424	5.31482659	1.97814782	3.54102147	3.46415436	3.86908937	2.50620451	4.13022505	3.44457237	3.1328034	3.6426594	4.89250109	2.7424976	2.3704469	1.7850473	2.66789465	5.21884758	3.56483388	3.56186042	1.83272792	4.34665937	3.05198878	4.47277308	2.99710378	2.1461186	2.37902787	6.17835846	1.53751678	5.1377383	2.28984904	2.46827085	4.25341015	5.67086731	1.79715423	2.71116817	2.50590181	5.77366797	3.45146979	6.41639151
GSM814093	0.8	0	4.5219221	3.6707477	3.7871051	2.2596563	4.1391812	3.7893775	3.6643505	5.1677923	5.0037392	2.6371795	4.4786805	1.9494722	2.5613324	1.4920152	2.5048826	2.343445	3.3075764	3.9482408	3.8552464	3.6094461	2.0464419	2.5869772	2.1724352	2.4797576	4.2997605	2.8531452	2.9713448	3.9997442	2.4865271	3.2581616	1.7800951	3.3509087	1.8337352	4.5722458	2.018212	2.9621204	5.7321142	5.2560277	7.3069843	4.9025576	2.2744115	1.0820153	2.4049813	6.2437193	8.9083042	7.1559953
GSM814094	0.808219178082192	0	4.503172	2.038709	5.260019	1.882818	3.425551	3.327667	2.899515	1.955419	3.335429	2.951987	2.058381	3.045765	3.748163	2.964697	1.446307	2.949704	2.674701	2.103749	3.883931	2.886079	2.091769	1.935075	3.411035	4.141667	2.673014	3.180839	2.063392	3.363634	3.24754	2.909985	2.727193	2.279306	2.772658	3.518647	2.053385	2.214791	4.436461	2.203877	5.145887	4.318406	3.768168	1.923302	3.312994	5.699535	7.628102	6.00348
GSM814095	0.819178082191781	0	2.8564881	2.7212171	3.3847488	1.7258428	2.7320957	3.4701921	2.2980327	3.9968323	5.8623766	2.0309505	1.7979299	2.1584647	2.3182047	2.3203946	2.5400938	1.8924865	2.9722646	1.9539955	3.2582751	2.2912944	1.8203722	3.8906403	1.7667	3.1325191	5.6423765	3.2183686	3.035204	2.8368911	1.2442623	2.1716444	1.7733657	2.8886565	3.4669151	6.6699298	1.5169707	2.6677192	5.0519552	5.7282719	6.1422313	5.0115528	5.0795723	5.9633946	1.7932749	5.673622	8.6503162	6.7182666
GSM814096	0.824657534246575	0	3.1408869	2.7001894	3.2093349	1.7816397	2.8116925	3.499621	3.3010409	3.7140841	3.9839778	2.2978564	2.3456223	2.3658619	2.5952822	1.6926851	2.4588447	1.7593468	2.6927162	3.2252611	3.9483118	2.567802	1.9940477	2.5970968	2.7518028	3.1405419	2.6480367	2.6250709	2.0400337	3.1350818	2.3683045	1.9983783	2.6392174	3.4811101	2.0103398	3.3833051	1.8966629	2.7145289	5.5602703	4.2402072	5.7288973	5.7026893	1.7269975	6.4136042	3.8343172	5.4134471	8.1700212	1.6546683
GSM814097	0.83013698630137	0	6.01212913	3.66306323	5.65331293	3.16854822	5.73816666	5.16781523	4.20167272	4.14263055	6.92602696	2.51712835	2.25429332	3.77576712	2.44359547	2.41853326	3.58331515	3.59885195	2.85089505	3.1151208	4.11776287	2.30557629	1.48409938	2.61583094	5.33524884	3.63542863	6.30496766	2.52119242	2.28354245	4.80727187	1.68490307	4.93650706	2.64175584	2.45600838	5.17101479	2.00877636	1.73184651	3.18282759	3.12979341	4.90939356	4.63104979	3.74635136	4.30578989	5.51362148	4.2050086	4.61894205	3.8361678	7.08114084
GSM814098	0.843835616438356	0	5.5847142	5.3747907	4.2496857	3.8346244	9.1557254	4.6125049	5.724029	6.1318425	6.4195741	5.3971872	4.510812	4.4343317	4.7243884	4.0836674	3.8025187	4.2867135	6.9949126	5.2671359	5.5995196	3.2456825	3.8305945	5.2429788	3.5880805	4.0033078	3.7219673	4.2493098	4.567391	5.6639886	5.8596104	2.8103507	4.1206002	3.3755373	2.6807319	4.3832125	5.8869066	4.3074139	3.8213909	4.9606259	4.7903045	5.4000713	3.3259838	5.5681306	3.8093813	5.3411764	6.6763234	2.2960741
GSM814099	0.854794520547945	0	2.8238408	1.886404	3.4332172	1.7301591	2.8743944	3.9200868	2.4717182	3.0017354	3.0966395	1.9820976	1.7966113	2.2732169	1.5391497	2.1992866	2.9676381	1.6033155	2.0107206	3.4381041	3.7646448	2.3363389	1.7075888	1.5488399	1.7330223	2.6325282	3.3165465	1.8166729	1.4681816	2.2858856	1.0657104	2.9606968	3.4726674	6.1977706	2.3131675	4.365221	2.0078477	3.416679	5.4539512	4.9033113	5.2525314	3.0183308	4.4548254	4.4757934	4.4852476	6.1486547	9.4712088	6.8532736
GSM814100	0.876712328767123	0	2.6360514	2.5739481	3.7249375	2.2407446	2.5035337	2.4461614	3.3010409	3.2832324	3.6757023	2.5565279	1.8136682	2.0619025	2.2529522	2.5115523	1.8940387	2.2283602	1.7014809	2.6152155	3.1446778	2.1720849	1.7674529	4.3237786	4.1257412	2.9476241	4.1040923	2.2853452	2.2483948	3.1856594	1.7023156	3.375693	1.6955653	3.4064292	2.3829148	5.8420367	1.7953936	3.4015266	3.7288826	3.6704581	6.7094716	5.9208477	2.661596	7.5970932	3.5812503	5.4251577	7.9610041	7.2509161
GSM814101	0.893150684931507	0	2.3050011	2.5182901	3.9414299	1.9450993	1.8172992	2.805594	1.870647	2.9477352	2.9732112	1.8712295	2.5030964	1.604823	1.831994	3.8708768	1.6322721	1.4877458	2.2429027	1.7078917	2.2629507	2.2891212	1.7216773	1.6346179	2.4663587	2.4041477	4.6262779	2.5868893	2.1038427	2.0811179	1.5855623	2.8003759	2.2222952	4.1102393	4.1804497	2.5362373	1.5687415	2.2753221	4.7879206	4.6820416	5.5626024	4.722247	2.8189042	5.3336385	5.9790284	5.8911435	8.5752709	6.2278607
GSM814102	0.898630136986301	0	2.8628692	2.4612423	3.457223	1.444378	2.6034715	3.6888869	2.1843856	3.3043433	3.1456669	1.9948869	1.6680802	2.1588897	2.5601234	1.9192983	2.0407512	2.0100105	1.7273136	3.3681881	3.8034948	2.5546943	1.7565531	2.3269464	2.2026384	3.5107819	3.5690032	2.2839993	3.0367079	2.7498366	1.7863068	3.1393425	4.6202509	4.8449266	4.1363263	5.0433843	1.4762619	4.8746173	4.5133307	6.0093454	4.5886865	3.8848714	4.6195626	4.8846048	4.9938978	5.9445121	9.2990031	6.7494311
GSM814103	0.90958904109589	0	2.2481513	2.0004921	3.0306033	1.5277501	1.860274	3.287222	2.2518437	3.4229605	3.3538881	2.1721158	2.0590854	1.7270017	2.1244736	2.228353	1.8513872	1.7917487	2.02694	2.4124534	3.1980111	2.8978373	1.508655	2.8166625	2.0546986	2.3706657	3.6891917	2.6495985	2.7089602	2.3392687	1.5244889	2.1439325	3.5623177	3.2527848	2.7616772	5.5821131	1.6521294	3.9631939	5.3580132	4.7581122	6.1348064	3.730064	5.1323455	4.3575178	1.5498795	6.234237	10.6785469	6.9415584
GSM814104	0.923287671232877	0	5.9000776	3.3112957	5.1312908	1.7873256	5.0113126	4.7842676	4.9744242	5.1871173	4.6843356	3.0468637	1.7820282	4.5849239	1.9491229	2.4633274	2.9539471	2.7559421	3.0014044	5.6398487	5.3884151	2.7614318	2.3956921	2.2540157	2.2887801	3.9361452	4.3156757	4.0492249	2.8702631	4.9827896	2.6889566	3.9882226	2.8126117	4.5279914	2.2409357	3.3684554	1.6040623	3.3832825	4.1510813	2.9163192	4.9436929	4.3467226	2.1872315	0.1996499	2.4904265	6.2925001	7.5370765	7.489596
GSM814105	0.945205479452055	0	5.9561297	4.93975495	4.60518222	4.0395931	6.80980574	4.52072111	5.41391163	5.47285022	5.73237746	4.28832017	4.42158443	6.55266634	4.28159046	3.74990917	4.08506939	5.57693179	5.61489975	5.42432275	4.99680961	4.49680272	3.28248716	5.30139602	3.74065807	4.11986202	4.15787375	3.75449111	3.82092141	4.98278959	5.62249767	3.9800788	3.92379446	2.83795543	3.43333323	5.43200099	5.00415897	3.45023582	2.6722786	3.56353221	5.35900658	4.42802457	2.22875367	6.97927325	4.19828391	4.4749834	8.5124858	5.32204958
GSM814106	0.964383561643836	0	4.3336119	2.026875	4.1761354	2.0022265	4.7941458	3.3888636	3.4601055	4.3854961	3.0894483	2.6919605	2.8900107	2.7175098	2.7267424	1.9027736	2.0032121	2.3761841	2.608877	4.2086281	4.3974847	2.4450086	2.2511666	2.1015373	2.9353223	3.3902047	3.2156442	4.6739825	2.8270893	4.0134834	3.081931	4.7541716	2.3802759	3.5808545	5.0886466	3.0699494	2.0502416	4.6193393	5.2980525	3.5601579	6.7303498	6.4840322	4.5674692	3.8079359	6.300048	5.3659444	1.2496263	6.2599654
GSM814107	0.96986301369863	0	4.372142	2.4905873	4.5256397	1.9325293	1.9100963	3.7944145	1.9471362	4.4142855	4.0648769	1.8899895	2.0890251	2.6748971	2.4550731	2.6202726	2.0641438	2.3764801	3.2977096	2.9711365	4.4121643	2.2355101	1.3199542	2.3831127	2.4533334	3.2258389	3.2642639	2.8002634	1.8106214	4.7218649	2.851418	1.5830943	1.8303914	2.1694087	2.0288152	5.7282428	1.7509366	2.6031728	5.8238032	3.7593263	4.7279362	6.3143853	2.28923	4.6241819	0.6916442	6.7464591	10.6785469	1.7459608
GSM814108	0.975342465753425	0	6.2266598	4.5688514	5.8962949	4.3995688	6.1443271	6.1444131	4.9946408	7.501457	6.5558348	3.6921545	5.2105316	5.566139	5.0848534	4.771104	3.8431649	5.4054239	5.611611	4.2127567	5.4612362	3.8844459	2.2829245	2.5915599	3.9896043	5.6041013	4.1413355	4.0398985	3.7801436	5.6912794	4.730339	2.3059855	3.4941287	2.7321296	4.1875898	2.2495326	3.1600179	4.5443745	4.0666313	3.5287663	4.9525497	4.664111	3.4386005	1.2050648	4.9220275	4.7748613	2.341336	2.5038057
GSM814109	0.983561643835616	0	7.192651	4.2364214	5.5447841	3.7657666	5.7491787	4.9673438	6.118532	5.4895614	6.4823644	3.6492488	4.4845432	5.1857912	5.4812298	3.6063936	4.2588141	4.596056	5.2829539	5.730257	6.6034479	3.3863074	3.047056	3.8643195	4.4577191	5.7525563	4.2281715	4.5863883	3.6737258	4.6991749	5.1847922	5.6948546	3.1463151	2.6594023	3.7989443	2.5373957	3.4337859	3.4641822	2.8905028	3.8942151	3.2738657	2.4438437	3.996331	0.7449134	4.7049664	4.7395323	7.693824	1.8696899
GSM814110	1.02191780821918	0	2.6401534	1.9211618	2.7428983	2.1130881	2.7981506	3.0229848	1.9264735	4.5371385	4.3253627	2.1005418	2.018405	1.7872117	2.4634902	2.479039	1.811482	1.8451704	2.6812822	2.1644705	4.5206016	2.2935388	2.3135409	2.1327923	2.5282792	3.5862253	4.1516463	5.1056988	1.7364381	2.8782949	1.753499	3.6321386	1.849898	5.4581025	4.6690547	4.7952854	2.7695367	4.376327	7.3977472	1.6504278	7.3094146	5.3653174	2.174018	4.0298873	3.9960824	2.8394228	3.9376799	1.7806285
GSM814111	1.03287671232877	0	4.96192266	2.46610323	4.43877642	2.78242065	5.46179994	5.31449762	3.08542051	3.7052608	7.2790182	2.39592696	2.1905258	3.27136456	2.20103713	3.64391554	2.28738061	2.12913766	2.29012412	2.81731582	2.51004465	3.06820272	1.54053218	2.61998685	2.34322515	2.6736289	5.84028019	2.18311126	1.36164168	2.73557545	1.24426234	3.16579289	2.72919415	3.75355666	5.96192662	2.78013709	1.34722375	2.44193986	5.14377428	6.26166437	4.26967132	3.61987587	6.68297411	5.36781649	4.55829215	5.85247818	9.29900311	2.12405974
GSM814112	1.05479452054795	0	3.3473365	1.937296	2.9212783	1.7602895	2.3054122	3.0152283	2.309624	3.3120951	3.4285184	2.30774	2.2969963	1.5774606	2.1871272	2.2671498	2.0264535	2.1121844	2.2546819	2.4735331	3.5897184	2.4431264	1.539825	2.4078568	2.3166275	2.4310821	3.8789804	3.4797727	2.5928065	2.7173087	1.9831745	2.3196355	1.7330935	5.2560122	2.0929123	4.5040518	1.9599366	3.2801148	5.1424114	4.1605303	5.327525	5.5253337	3.0429324	0.1996499	5.3893085	6.6515174	8.2019575	1.9924284
GSM814113	1.06575342465753	0	4.786214	4.6486389	4.9218938	4.0637379	4.3326838	4.5719637	5.0641913	5.0817627	6.7042499	3.875104	2.2145197	2.8559936	2.7725025	1.9535236	3.0140346	2.9580367	2.2279439	4.1962319	4.6478434	1.5227015	2.1940221	2.336802	2.4647577	3.4681104	3.9548316	3.8832392	3.1850675	4.5084749	1.8144934	1.8992263	2.54516	4.49229	2.7047351	6.5818843	2.0697635	5.0156666	5.833327	3.3716332	4.6072596	4.4045409	1.7246737	3.8818425	2.7671083	5.0255384	1.867165	5.1512072
GSM814114	1.07945205479452	0	3.2815057	2.2997317	3.2604601	2.1740342	2.7320957	3.0922647	2.3525011	3.8413402	4.7355319	1.9423709	2.0567444	2.3074454	1.7693313	2.3936606	2.1531475	2.149675	2.2227773	1.4434009	2.8355882	2.7796363	1.6503807	1.3814969	2.859421	2.558048	3.0139974	3.9753959	1.6753021	2.6965817	1.8999333	2.1139136	2.3412656	3.9181324	2.3052775	5.8062322	1.7318465	2.2471868	5.833327	3.3331496	5.2783558	6.678171	4.5709782	4.5285067	2.0592113	5.4296124	2.8267036	6.4741937
GSM814115	1.07945205479452	0	6.0762045	3.4426606	4.7691736	3.3826804	3.664935	4.9275415	3.3231144	3.8507156	5.7017945	2.2430114	2.3905794	3.1465467	2.3056256	2.3806859	4.3515364	2.735727	2.2553677	3.0940687	3.4928106	3.977549	1.8133127	6.8441745	1.9023815	3.0711885	5.7555969	4.762488	2.2712782	4.2464392	1.6230344	3.4439981	3.0314328	1.5716687	3.0775277	2.0313043	1.998688	3.5208317	3.078684	3.9611591	5.5859411	2.0141712	5.2035283	4.2777653	3.8048599	4.6161702	7.5536433	6.0290044
GSM814116	1.09041095890411	0	4.050571	2.829325	4.032775	2.362155	3.149293	4.968456	2.732191	4.062269	4.158491	2.103542	2.34044	3.310586	3.009095	2.434232	1.704419	3.347374	4.14853	5.630675	4.693165	2.750627	2.105549	2.470678	3.272927	3.891824	3.726437	3.403556	2.249935	4.048239	2.831697	2.932263	2.554714	2.805126	3.461825	2.649033	2.507028	2.953699	4.084233	3.997865	4.332648	4.605815	2.71856	4.37982	3.256627	6.344177	3.667715	5.28537
GSM814117	1.1013698630137	0	3.6281403	2.5721979	3.7871051	2.2508316	1.8172992	3.6796473	1.5686366	4.2872994	5.5157561	2.1143778	2.4838248	1.6248623	2.4671388	1.8709231	1.703252	2.2590558	3.410143	2.2487944	3.5256413	2.26856	1.7549965	2.3904267	2.0955743	2.8351028	6.3007551	2.4651613	1.8114752	2.4658519	1.6293802	1.9662682	1.7093515	4.6613665	1.9561694	5.249389	1.8322656	2.7545153	5.4952604	4.5716687	6.130391	4.6627918	3.4559246	4.2233943	4.9435178	6.7336528	5.8494962	5.1932152
GSM814118	1.1013698630137	0	3.2860386	3.1399688	3.3826716	1.9638379	3.5122052	3.3058472	3.708931	4.2593689	4.9702409	2.3105387	1.8808331	2.4627003	2.6848251	2.1678535	1.7284367	2.1866194	3.5136865	3.4270085	4.0286734	3.5093952	2.0708563	4.727891	2.2995047	2.8561887	5.2732611	5.1993427	3.1281312	3.1442317	4.6270407	2.4754471	1.8084585	2.431382	2.8294964	4.1046587	1.887616	3.5055264	3.6601193	5.9608813	5.3242967	2.7985409	3.3596457	5.7665616	3.6034644	4.1846096	9.2990031	7.0463494
GSM814119	1.12054794520548	0	3.2847273	2.7754163	3.002312	1.6558286	2.2748856	2.5238766	2.5057846	3.1728549	3.6794024	1.3736968	1.9201126	1.783376	2.0146981	1.7928313	2.2046513	2.0233269	2.1409197	2.5048251	2.9713028	2.3618176	1.7344501	1.808322	2.4857402	2.6210506	2.6655967	2.3018592	2.0383474	1.7396689	2.1704796	2.6616165	2.7330557	3.487927	3.2061759	6.7546803	1.7690134	4.3201344	3.7797239	3.2139827	4.8810535	5.0226758	2.1514291	5.2471424	0.6916442	4.8808289	6.9931898	7.1792509
GSM814120	1.12602739726027	0	3.704529	2.006462	6.109233	1.687178	2.383193	3.331096	2.274092	1.928214	3.104735	2.148229	2.017615	2.312513	3.784852	2.232332	1.258102	2.351399	2.520189	1.777102	3.13302	3.091438	1.481354	1.918277	5.672624	3.903267	2.872435	3.056476	2.07324	3.321907	2.672457	2.939093	2.910579	4.255636	3.238005	5.317904	1.88246	2.161906	3.965206	2.171459	4.334419	5.418821	4.130384	3.658427	3.835914	6.145805	3.49368	5.204992
GSM814121	1.14520547945205	0	3.4518455	2.4288986	3.7092159	2.2150112	2.764946	4.4423614	2.5159814	3.8870219	3.8786098	2.0760543	1.9101136	1.9868726	2.1677441	1.8683435	1.8722342	1.9585567	2.7833793	2.9944522	4.3280607	6.269488	1.5332316	2.1203265	2.3682066	3.443967	3.0840387	5.895318	2.2864497	3.835842	1.8062189	3.848313	1.6718799	1.6949025	2.1032189	5.1550586	1.9771969	3.0586921	5.5796026	2.2373196	4.5417516	5.984932	3.3177541	0.8691041	4.5623361	7.2407786	0.6677957	6.5343362
GSM814122	1.15068493150685	0	4.0583477	2.462855	3.8763396	2.0655099	2.7261082	4.2545666	2.9448878	4.7956058	4.4757004	2.5884048	3.1459855	2.6183316	2.3666515	1.3266848	1.8987811	2.4153031	3.146215	4.0291426	4.4172227	2.2516263	1.5514477	2.2301831	2.9293839	3.8463031	3.2059266	2.6194	2.5317902	3.9031359	2.6883631	2.7603833	5.7869629	4.0443561	2.0847181	3.7516832	1.5766197	2.5343159	4.6514546	5.578712	4.9297649	3.7038268	3.4676487	5.2617467	2.3124488	6.4369545	10.6785469	7.4691794
GSM814123	1.1972602739726	0	3.7345444	2.4256184	3.7737629	1.7611576	3.1651279	3.3619863	3.9023015	4.0337141	4.487244	2.8672343	2.2530985	4.3846043	2.9996525	1.9698546	2.4826847	2.4835289	2.6738166	3.2604237	3.2929088	2.3130881	1.9251257	5.2397061	6.5447637	3.1020443	3.7530548	2.9026116	2.5968487	3.0805666	3.3370587	2.3869215	2.7020612	2.4893732	3.9328825	4.4309917	1.5003877	4.1093206	4.2411875	3.9132768	5.9898371	4.8798935	4.7155915	1.7408868	5.605382	5.9759439	8.7286026	2.5608299
GSM814124	1.20821917808219	0	3.72672479	2.03057947	3.37281519	1.81316246	1.95860228	3.92032221	2.18512266	3.77478447	4.34117322	1.72979464	2.17127761	2.13300075	1.67187783	1.87896998	2.57731364	1.76055997	2.0650827	2.47726903	3.47171105	2.67937637	1.76745293	2.08109434	2.5435162	3.35511442	2.69524545	3.53782301	1.68030287	4.05616366	1.5386014	3.27597385	2.34748712	2.72366661	1.76668525	4.51249929	4.89854275	5.43981898	5.60268505	2.02632392	4.62740159	5.0400158	2.62445694	0.86910407	2.58060398	5.13894777	1.98262186	6.55878881
GSM814125	1.24109589041096	0	2.8200124	2.4614951	3.1851986	2.3130516	3.5891438	3.9198407	2.4023931	3.9564037	6.8021106	1.6177486	2.4133144	2.3297758	1.8299455	1.6762203	3.135371	1.8776527	2.2836943	2.1954605	2.3049208	1.9461599	1.7305343	4.0490677	2.3900893	2.8582997	6.3997038	2.2329341	2.2205128	3.1357029	1.4457402	2.5400794	2.1081959	3.6434524	3.5379652	3.0897853	1.7584862	2.6144919	6.5745462	6.2171459	4.6889713	2.4923348	5.6617853	5.4749008	3.1222475	4.3426016	9.7190464	7.195539
GSM814126	1.24109589041096	0	5.497638591	2.536321389	5.602471856	2.785973692	4.146649666	5.502611235	4.516250629	3.66523761	7.160824316	2.47026462	2.2550097	3.782815554	1.811397416	2.783219903	4.268709325	2.739859435	4.382402284	3.399856337	4.130637828	3.569560421	1.619675003	2.2092283	2.798123368	2.93932151	5.630875262	6.007193135	2.601563264	5.237275808	1.592845703	4.333386121	2.181385173	2.290383423	3.714793664	4.15735719	1.652645185	2.688715242	3.492586224	4.433484499	2.593851956	1.394384151	6.03478055	0.582081438	5.035614253	6.727641799	9.719046445	5.322908694
GSM814127	1.24109589041096	0	6.27628248	3.64878005	6.7046991	3.23531301	5.33560858	5.14913469	4.49516582	4.90876273	8.05032697	3.41042038	4.85064871	4.17910417	3.027414	2.28597189	4.04529816	2.84109832	4.35111278	2.41499371	4.92660674	5.59627052	1.94186824	1.84830128	3.0844121	4.06640535	6.40760051	3.56371122	2.57001202	4.81985884	2.35700864	4.12273648	3.53025043	3.09519751	5.88130579	1.89703947	1.94907542	3.66953508	3.00220096	6.248141	4.02003636	2.26591264	5.64478413	0.95555106	2.39331392	6.44328865	1.07560999	6.9415584
GSM814128	1.25753424657534	0	3.0073124	1.9619634	4.7517383	1.4790909	1.4725507	4.3505952	1.6406948	2.5736945	3.1358648	2.3700506	1.9953252	1.7643486	2.0154518	2.4398619	1.6229097	1.1519763	1.550343	1.7679447	2.544405	2.6513056	1.4759411	1.7499785	1.8010237	3.0792632	5.0758276	2.0816567	1.6089515	1.6268618	1.2082186	2.8338137	3.3522186	4.7041044	1.6573484	3.9339076	2.2807208	2.5762917	5.8757907	4.2992622	6.763031	4.7440938	4.7124272	4.9878195	3.4414399	5.3348702	9.7190464	3.971098
GSM814129	1.26301369863014	0	3.7904024	2.455397	3.0082026	1.9887788	5.4532176	3.4287225	3.2977039	3.6192771	5.0459554	2.5848492	2.7495837	3.4293984	2.4066422	2.0859246	1.671753	2.457301	3.6080669	2.2083041	4.0019974	2.9419469	2.1105929	2.0438663	2.9578958	3.2680308	4.6158678	3.8208761	1.7994246	2.4271711	2.8578162	1.5213496	1.8506683	5.2106077	2.3466434	5.2536367	2.4463157	2.6400572	3.7459842	3.1059816	5.2586415	6.1302309	4.7431857	5.549528	3.0566546	6.3315249	6.4540897	6.1790644
GSM814130	1.26575342465753	0	2.8951931	2.5569859	3.4577048	2.546913	2.9426822	4.9829605	3.1868975	4.1285615	4.8308639	1.9094205	2.6211256	2.7292387	2.5576732	2.0099436	2.2576182	2.1136057	2.4828802	3.9380789	3.4028686	4.9492249	1.8539857	2.8088318	2.1914053	3.1007068	4.7187329	2.7637682	2.4788366	3.0773872	1.7188133	3.2175199	2.1184527	3.9390657	3.5126312	2.4778397	1.7165091	2.6808321	5.122198	3.3675711	6.0356339	4.083951	2.1552548	5.6758054	5.4515965	6.1836375	10.6785469	5.6804969
GSM814131	1.26575342465753	0	2.3987988	2.2099811	3.2488982	1.6625855	4.5791268	3.7083575	1.6834953	4.4508929	5.7799587	2.1651364	2.0303574	1.7276683	2.4145987	2.0978878	1.5264144	2.0804517	9.2355641	4.0994907	4.2898463	2.4279121	4.3143416	2.3544071	2.0799765	2.738165	6.6716451	2.1009235	3.864709	3.0465257	1.8438665	1.5850813	2.1150377	3.0208227	2.7877033	3.1592209	2.6677402	2.316403	3.6818379	2.2999681	5.370406	5.3368303	2.3925861	5.2271599	1.6681942	5.5352163	3.4939364	3.227701
GSM814132	1.26849315068493	0	3.8583612	3.3379101	4.648433	2.1901351	4.4131619	2.6729925	3.137567	3.5927564	5.0018208	2.469061	2.0646015	2.2604254	3.0544603	2.0657215	1.8067521	2.7458157	2.6404889	2.7497341	3.7401812	2.7578082	1.783992	2.1332156	2.6985262	3.6855529	4.3705884	2.4764565	2.3223927	2.7461527	3.0566855	4.9549669	2.2934159	2.3107683	1.9211871	3.8386249	2.1095295	2.2359487	4.4734269	1.8654659	5.307614	4.7125786	2.3538788	0.9555511	4.9938978	5.2789481	2.6216099	0.7514305
GSM814133	1.27123287671233	0	4.3339042	2.7011482	3.3809121	1.7925777	3.2536846	3.513512	3.4115916	3.5862151	4.4626781	2.2394949	2.2288534	1.5812667	2.5081616	2.7474847	2.4028523	2.0130637	2.5750928	3.3595695	3.8651251	2.6871021	1.7073247	2.9789363	2.5724474	2.4271228	3.9365437	2.2931032	2.2743323	1.9368541	2.9348347	2.7259951	2.9422103	5.0340693	2.8695925	3.4058839	2.2470789	4.3275745	4.0233289	4.0143213	5.1939253	4.3819905	3.419827	4.9592594	3.1733044	7.0094875	8.9083042	6.4966992
GSM814134	1.28219178082192	0	3.6433924	2.5256753	3.1758461	1.6845088	2.960808	2.8357758	2.4325239	2.7327057	2.9634268	2.1097737	1.8987137	1.5004186	2.3768342	2.2745041	1.8903395	1.9026438	2.1897954	2.1471604	2.9455741	2.1966233	1.8009423	2.1990825	2.7645686	2.598489	3.3611817	3.9330738	1.7784766	2.6093738	2.0749675	2.5204932	1.7540457	2.8721139	2.5586321	2.94078	2.2046024	4.8101725	3.7171867	4.6431967	5.6713436	4.9956715	5.0690919	5.08752	3.4577283	6.4039581	9.1466678	2.0649215
GSM814135	1.29041095890411	0	5.39141034	3.45574581	4.75959796	2.54418902	6.03043254	4.57077284	4.80961165	5.85007063	4.48792347	3.48859551	3.96858914	3.93367233	2.80827413	3.08919051	2.72354053	3.54287277	4.17674915	4.58328061	5.5366073	3.28783385	3.06778764	3.6425072	3.11476467	4.31999079	3.7685671	3.44579011	2.54089268	5.31621928	2.67776379	3.94641452	3.29303354	4.48828483	3.34158822	3.22269637	2.19045358	3.70915811	4.98683237	5.16220953	6.11514981	4.71668613	3.42404636	6.16048856	4.29939801	5.62101948	9.71904644	1.65466831
GSM814136	1.33424657534247	0	3.9913919	2.0651137	4.2139577	1.9566369	3.9640168	4.4723958	3.4026442	5.0201488	4.2261997	2.7212755	2.1549525	1.4339102	3.0669211	2.0760311	2.1390683	2.7133429	4.9561783	3.1984593	4.7109705	2.2996896	1.7873364	2.9157177	2.521161	2.3147084	3.6583299	3.3343147	1.7763721	3.3185652	1.9243112	2.4987317	2.2537583	3.8485321	2.3085288	3.8134359	2.2431028	4.8223084	5.6114683	4.3329293	4.1440721	4.5863257	4.1075578	4.5445358	2.1114174	6.2108118	3.1635205	6.3920457
GSM814137	1.33424657534247	0	4.7675002	3.4995121	4.4726138	1.909412	3.33411	3.7585157	3.2606731	4.5217695	4.7011905	2.2552537	2.3120262	2.6083349	3.0444823	1.9134372	2.4019435	1.960073	3.9952643	4.1508998	5.045907	2.2552388	2.0064792	2.7580386	2.4053245	4.1427738	3.6470901	3.3009032	2.5855724	3.5364309	1.979189	2.3672805	1.4428552	4.7254571	1.5071032	2.3361177	2.1943548	3.0373259	3.1492761	3.0647395	5.5255741	6.5538875	1.5627466	2.309566	1.7299552	4.3711643	0.9064794	5.2948057
GSM814138	1.34520547945205	0	4.2008258	2.6770142	3.7086898	2.9716652	6.7573474	3.5364429	4.3272332	4.2353822	5.1926784	2.7157389	3.3846749	2.9381785	2.3412926	3.0576937	2.271289	3.0070024	2.6975488	4.3771525	4.2886538	2.973445	1.9150771	2.0839283	2.6203693	2.7443518	5.0607388	2.7949504	2.3251814	2.6050425	1.773041	2.5283187	3.1272896	4.1368227	6.7861887	2.6586061	1.6014796	3.6865216	3.9880863	5.4689843	6.5846511	3.8477642	5.0119989	5.6559541	5.6831338	6.1006239	10.6785469	1.4367206
GSM814139	1.36986301369863	0	2.119471	1.901108	2.593714	1.379154	2.591668	2.726867	2.143125	3.891023	4.741138	1.670797	1.85555	1.682511	2.384923	2.450681	1.648883	1.6383	2.15865	2.635182	3.202106	2.4848	1.542482	4.540073	2.635975	2.766853	6.345339	2.325085	2.18083	3.036517	1.872969	1.584451	2.654388	3.019444	4.450192	5.306216	1.775604	4.172936	4.22337	6.396552	5.564669	3.366368	5.294477	6.152978	3.004809	5.090533	9.146668	2.324763
GSM814140	1.37534246575342	0	2.84933615	2.11092051	3.54365654	1.7913416	2.3608822	5.61466804	2.0028036	4.63567731	4.14254961	2.04001537	1.97540586	3.02976531	1.79754307	2.10404755	1.50480567	2.22649268	4.53768447	4.48644328	4.93752509	2.46265108	1.85033344	2.28861115	2.44167598	3.44147805	2.54414312	2.41636097	1.73253857	4.56469622	2.02269779	1.42469707	1.45189287	3.03461179	2.13316231	4.67670759	2.2305283	2.9210404	6.59662	2.34411961	3.72192692	4.12928757	2.5490622	1.0820153	2.4380011	6.32109705	2.3009592	5.94245216
GSM814141	1.37808219178082	0	6.1708126	3.1570318	4.330388	2.6024975	2.209513	4.2958546	4.8310425	4.837092	5.5951105	3.1322459	2.7428012	3.134978	1.7878216	5.2325733	3.5912858	2.1621409	2.7503242	3.5424678	4.8663907	4.6103764	2.376825	1.2596689	2.1776821	2.7806173	5.4274737	3.0367622	2.6619723	4.1315784	2.3079731	3.5240974	2.7552612	2.9609957	2.2156457	3.1822532	1.5643473	2.6560376	4.0709057	5.3940843	5.8991	5.4627919	5.4897151	3.6878563	4.7208295	5.3067885	7.9396329	5.7058444
GSM814142	1.4027397260274	0	4.5520572	2.2430491	3.7474209	2.3369997	2.4880492	3.9855672	2.5310438	3.5995498	4.4635856	2.4152345	2.7325539	3.2619205	2.198924	2.3223548	2.0616203	1.9930495	2.9065814	3.6445327	2.4745691	2.0939641	1.4949512	2.0247979	2.9445645	2.3963299	4.0469402	2.6700472	2.6609248	2.733248	1.7736299	2.5135692	1.7362625	2.4061475	2.6471453	4.7190723	2.0359571	2.6958551	2.88166	2.4316685	3.8418795	3.4274804	2.2981059	4.326042	2.5507584	6.6236744	8.9083042	3.4525509
GSM814143	1.40821917808219	0	2.4951728	2.4210531	4.0311155	1.7343421	1.7051259	3.0053187	2.4731718	3.2768922	3.7898796	1.7912338	2.1634185	1.7747426	2.1775835	1.9550899	1.5159082	2.4263556	3.3944084	2.785089	3.0197253	2.2361335	1.5670371	1.9780617	2.5479138	2.6939745	3.0005165	2.2100456	1.9549079	2.7323787	1.7037436	1.6987081	1.5874454	5.8314344	3.0554807	5.997903	1.9517168	2.3832664	4.9273699	5.3350775	5.986857	5.1779395	1.8835447	4.955496	2.4621427	6.1836375	5.3290144	7.4691794
GSM814144	1.41917808219178	0	4.90223836	2.76768971	4.36008851	2.05912745	2.76951435	2.85515203	4.88674622	3.91319102	3.84884918	2.07534866	3.35744223	2.89953297	2.94973317	2.17772748	2.77415383	2.51829018	2.94796525	4.14749655	3.47675143	2.59658367	2.07176484	2.95852257	2.31062443	3.31635208	5.66927257	4.44493512	2.88888788	2.94082232	2.69520141	3.85075846	2.9054323	2.20812075	2.52712019	2.91784528	2.47002722	3.40292176	3.86758778	5.9947058	4.56738094	4.23383821	3.03356553	5.26760796	3.87810083	6.02900436	9.14666778	6.55613528
GSM814145	1.44931506849315	0	3.4617926	3.5366281	3.9269279	2.2382785	2.2322297	3.8605062	2.2071736	3.470479	4.3195074	1.6637272	2.3539939	2.8139567	1.9970593	2.437689	2.7562873	1.7608487	2.4468751	2.4510343	3.8527384	3.5407375	1.265292	1.4994152	2.8422094	2.4753865	3.3248062	3.8266132	2.0441507	3.329333	1.7478592	3.20455	2.1757341	1.8536162	2.6187167	2.9893844	1.953502	4.5747482	4.7788906	3.7153259	3.8759198	4.7723364	1.9977524	4.5483598	1.734531	2.2380141	1.1608422	6.0058255
GSM814146	1.45205479452055	0	6.622330106	4.883588023	6.940253163	5.025301236	6.916301612	6.34009326	4.994066583	5.257281172	6.522205515	3.652577384	3.33924803	5.057836115	3.490723292	5.374447366	3.153708409	2.878050913	4.20405306	4.615700662	4.575577401	3.082405797	3.016103561	3.901461611	3.503416197	3.339977944	5.251333773	4.12753279	2.140454176	3.275864721	2.171656226	3.594174694	3.324710478	1.777204443	4.111202954	2.308200201	1.819480885	4.276625757	2.869793788	5.87514438	3.451166369	3.103476513	7.706952121	2.969950061	3.444424399	4.785073335	2.647290736	7.222133336
GSM814147	1.45479452054795	0	4.8637529	1.9717679	2.5156581	1.8506374	4.6662112	4.3250181	3.7511745	4.1675708	4.1026492	2.5045617	2.725288	2.9230237	2.595536	3.5643303	1.7749603	2.1744681	4.0829979	4.0786484	4.8066211	2.3577461	2.8900459	1.632656	3.4865958	3.7041257	3.1365467	2.8651746	3.3107869	4.23755	2.6185606	2.0391498	1.5567674	4.483954	2.4809246	4.0976846	1.7762162	4.6544094	4.8006093	3.0675116	5.9738212	6.47109	2.5229779	5.4356079	2.926303	6.7627875	6.959604	4.941458
GSM814148	1.45479452054795	0	3.9211551	2.4449652	2.7572413	1.7780943	3.2229752	2.8847104	1.8968259	3.269438	3.7949787	2.0289495	2.0529457	1.7742726	2.1880716	1.5969843	1.565963	1.9321788	2.4963514	2.6960427	3.058956	2.8414914	1.3408779	3.0948537	2.3854812	3.0954676	3.1527462	2.1587646	3.0162198	2.9261842	1.6969185	3.5157637	2.4862529	2.2192369	2.7052794	3.4055164	1.8530573	2.2689478	5.2196622	1.8654659	5.9604015	4.8705041	1.8580597	2.183609	3.7531881	4.7732236	0.3492287	2.6665273
GSM814149	1.45479452054795	0	4.8279181	3.4234752	4.7453107	2.832053	5.0679276	4.9180733	4.5374709	5.5188695	5.1952008	3.2433293	2.4379981	3.2908082	3.5512343	1.534652	2.1570898	3.2294476	4.2339385	4.007721	5.1757799	2.5061881	2.1897727	2.5718057	2.0530412	4.8444398	2.7942141	3.4319647	2.0888121	4.7647913	3.262548	1.6176324	1.2087795	4.1819775	1.7006286	5.0433843	2.2696855	3.807462	4.2498346	3.8812126	5.3584316	6.6284634	1.7827485	5.267608	5.0417628	6.4652917	8.0820013	0.7514305
GSM814150	1.46027397260274	0	3.3114668	2.8508979	3.4963291	1.6383934	2.7744011	2.8258283	2.807778	3.6956435	3.2904179	2.0469018	2.5867813	1.8778177	2.6965181	2.7888676	1.848536	2.4227268	2.604545	2.6117754	3.3731219	2.4192309	1.7298098	2.5905502	2.1952266	3.0226893	3.9299191	2.8855516	4.3633597	2.9929172	2.2802478	2.2461692	2.0046407	3.0486088	2.8331961	2.94078	2.0796386	2.6549821	4.4142734	4.7749129	4.8812553	3.2918924	4.6983339	3.1886624	3.3488341	6.0442207	9.1466678	6.8131408
GSM814151	1.46849315068493	0	5.4523734	4.688692	7.9366548	2.3414663	7.7149826	5.1608875	2.8898446	4.5340443	7.4187408	2.6343592	3.2447496	2.6788431	2.6128292	2.7442766	2.2726956	2.5198483	4.0452384	3.7298563	2.9265724	2.710566	2.1647121	4.6643345	3.395135	2.6213565	5.163307	5.4757662	2.0619137	2.3517084	2.5997057	2.1966296	3.6237444	2.5539978	2.2045298	2.6701668	2.8879299	5.2213315	5.5688521	6.4488468	0.4469703	3.1524659	3.3582489	1.765719	4.842159	5.2908614	3.31693	7.4172406
GSM814152	1.47397260273973	0	6.2659564	3.7384155	5.5702884	4.4141435	7.0239179	6.842683	4.6874012	5.3879171	7.0964777	4.0503774	3.4902627	5.7366456	3.8172679	5.2803683	3.4851017	3.933193	6.8137956	5.7589608	5.6524879	5.9029727	3.4024198	6.7309252	6.5605551	4.5098253	5.3009385	4.8170665	4.0137724	5.0437611	5.8572922	3.5952532	3.9254914	1.1861235	3.302852	3.4638357	6.4681094	4.1800338	2.8369369	4.7686936	4.750279	4.7089823	2.9032508	4.4305235	4.1710415	6.6049727	7.7302301	7.2311103
GSM814153	1.49041095890411	0	3.525561	2.806614	3.167688	2.262538	3.988613	4.025547	2.665441	3.90626	4.34055	2.599997	2.020048	1.799603	2.636404	1.535509	2.139469	1.981458	2.698134	3.713378	4.855221	2.188507	2.06438	3.203285	1.808939	2.479367	3.914736	3.397784	2.753413	3.989246	1.75498	1.876654	3.673771	4.187396	2.689245	4.747411	1.894378	2.904869	5.933011	5.956672	6.699226	4.963211	3.791836	6.349103	2.816689	4.588691	9.471209	5.403715
GSM814154	1.49315068493151	0	3.5044464	1.5676924	3.957926	2.0816826	2.6411676	3.3548078	3.1715515	3.0472735	3.0785141	2.5356453	2.0324247	1.9181805	2.2954029	1.5564267	1.9081793	2.1383214	2.1866787	2.015883	3.3289745	2.1483427	1.6664443	2.5390384	3.006587	2.8329904	3.7966879	2.8976477	1.6278041	2.4411293	2.1215386	2.4208614	1.4395598	4.756439	2.1264188	4.0894798	2.025617	3.1271776	4.7017158	3.2989116	5.6673151	5.805464	4.0117883	2.6560969	4.6596063	5.6281214	8.8106823	2.1136111
GSM814155	1.4986301369863	0	2.2265756	2.1752405	2.9150493	1.4029485	2.4376937	2.8867633	2.3305178	2.6273388	2.7921721	1.9543395	1.9169327	1.3699433	1.8146226	1.8877965	1.4422535	1.6783994	1.8028418	3.6077451	2.0718425	2.1281395	1.7883198	1.8233796	1.709006	2.4143483	3.3325854	2.2749967	1.3616417	2.251466	1.3776205	2.0707357	4.1150344	3.3605744	2.5231687	7.1158546	1.5097712	3.7291962	5.1442391	3.7225805	5.906255	3.4103291	4.0585603	6.3438946	4.5404197	7.0686654	8.8106823	6.1358425
GSM814156	1.52328767123288	0	5.2359897	4.5099384	4.8619788	2.9677958	3.3720679	3.7148431	5.7831207	5.5047757	6.3681903	2.5785219	2.9269808	1.9576908	3.6746615	2.7196281	3.3804025	3.7331749	3.9934162	4.8079839	5.4866429	5.5821517	2.9361887	1.6433005	3.5885267	3.7134643	4.2591911	3.57202	2.113982	4.6620585	4.7929514	4.0394252	2.5033038	3.5463461	3.4602899	5.1674294	1.7050892	2.9426489	3.3969961	2.7333204	6.2337094	5.7737558	4.4052984	4.1832944	4.5564472	4.7249719	5.4546605	6.268407
GSM814157	1.56164383561644	0	5.7769347	2.3555673	3.3321273	2.0488787	3.6659637	4.1613484	5.3229829	3.4973694	4.5105538	2.8922483	2.3908718	2.8880677	2.1434743	2.164812	3.6446418	2.1777373	2.1804138	4.1182852	4.9134831	3.0581096	2.4101209	2.0954184	3.9610984	3.1899465	4.2617344	2.6256375	2.8734143	3.7947578	4.202853	3.4749638	2.9382006	3.838172	2.2166191	3.7549852	1.8186444	4.581181	4.0019982	4.631485	4.5577432	2.1729814	5.898299	6.1676327	6.3071747	5.8085288	3.4357848	1.7806285
GSM814158	1.6	0	4.87084674	3.03373083	6.50757011	2.46584444	9.15572539	4.82031985	1.95385572	3.44626633	8.47470554	1.6002845	1.99591298	2.41225377	1.81246288	2.70928448	3.4856098	1.81550572	2.22533132	2.77303474	4.16014423	4.42193315	1.43288252	2.25391944	2.68615936	2.30852096	6.90221455	3.88439676	2.71649798	2.11177263	1.51213476	3.61336933	3.53321824	1.57600918	5.98838118	2.31999348	1.75093658	3.49397469	4.86871033	5.69002361	5.7407607	3.23944885	7.12109734	3.74297391	4.7157877	4.52883399	3.37655888	2.50981822
GSM814159	1.6027397260274	0	3.3366829	2.1277896	3.1197286	1.7731122	2.0688621	3.6253613	2.0232004	3.8114792	6.0917643	1.721833	2.135924	2.2457972	2.2399619	1.7234819	1.556616	1.7357215	3.590037	3.7180771	3.4315593	1.6543767	1.5893581	1.8467869	2.1104191	3.0640564	6.0343925	3.2551579	2.552427	2.9349885	1.6413425	1.7539273	1.4518929	3.370582	2.9816148	6.0426762	2.2551341	2.8978973	6.1217103	3.6498655	6.2459515	5.3583815	4.4806606	4.6798282	4.4729407	6.5971907	8.1700212	4.0389955
GSM814160	1.62465753424658	0	2.9138771	1.8300553	3.3303642	2.2290297	2.9080575	3.446483	2.5928926	3.2200745	3.4507811	2.4092205	2.1659706	1.7822431	2.6397685	3.2894808	1.9904178	2.0204974	2.0631928	2.6756588	3.3420545	2.3446039	1.8431913	2.269498	2.2407351	2.818767	3.3360707	2.5649805	1.7487979	1.9922822	3.0128515	2.1573427	2.4966934	2.5621606	2.0463474	4.0504441	1.6985022	3.320902	3.2414276	4.4963364	4.9598614	3.6333758	3.7009361	4.0508457	2.7148602	6.9792601	10.6785469	2.9733964
GSM814161	1.63561643835616	0	4.66278835	4.55433	3.65481981	2.21048474	4.12517057	4.65067709	2.46167709	4.65928023	4.60601265	2.59458577	2.07754458	2.71086333	2.39110357	2.76034529	2.99401634	6.2795987	6.07949825	6.82136954	4.06952701	5.28243951	3.11318448	4.21697298	2.83297253	2.65434953	3.50060688	4.73945833	2.88205196	3.15733004	1.95349305	1.86802374	7.03316734	1.92549531	2.22912474	2.41561685	1.25998431	5.12226327	5.2961233	3.98018738	2.4846203	2.18330971	4.0521333	4.3798198	4.49515196	3.14906249	6.02685392	6.4788178
GSM814162	1.66849315068493	0	2.5316384	2.6144618	2.5601059	2.314705	2.3041071	3.6742922	2.826075	3.2245151	3.0002084	1.9331765	1.8405223	1.8318327	2.0317646	2.7940962	1.7755289	1.6376996	1.9393601	2.8666532	3.1488577	2.2835965	1.8150816	2.3742932	1.7136985	2.3519454	3.9120114	2.414917	2.7921466	2.4284641	1.8538386	1.7853125	1.5567674	3.1047596	3.1251113	4.3007929	1.6763047	2.84015	3.3040456	5.0689703	5.2888312	3.1277771	4.778694	5.2070688	2.9252692	5.6826135	9.1466678	2.1240597
GSM814163	1.67671232876712	0	4.0323106	1.9942813	2.3153632	2.627891	2.2794079	2.743168	2.1866057	3.5457329	3.5383196	2.103542	1.7841396	1.6678146	2.409628	2.2947316	1.6994773	1.8095781	1.7429949	2.3944784	2.6712954	2.3353482	2.0080018	2.7367597	2.4523344	3.000464	2.7992338	2.0792524	2.4253393	2.8184718	2.0173722	1.3537815	4.3257431	2.6238017	1.7070259	3.8913762	1.6819498	5.4793533	6.1790146	5.2748095	4.8559238	5.1057663	2.5236704	5.0810465	3.0141381	5.0453289	8.2380208	5.1881724
GSM814164	1.67671232876712	0	4.2531503	2.561654	4.5919235	1.6383934	2.0993222	3.2253937	3.8055462	4.1384846	3.5893835	2.4245275	1.8046569	2.3649106	2.5787732	1.9628163	2.3617912	1.8095781	2.5212165	3.7367175	3.7998806	2.1877207	1.9962521	2.0871155	2.1355653	3.0372885	3.2048005	2.2341645	1.9685206	5.2183911	1.4032754	2.5900407	1.8616223	6.5955011	2.2803678	3.6193648	2.1474562	2.4965385	4.7709407	3.9919739	5.5530972	5.9721778	2.8058405	6.7621617	3.1553835	5.3456609	4.2984578	6.2002387
GSM814165	1.68219178082192	0	3.7221817	2.0702085	2.8833392	2.3211647	2.8829351	2.8581453	1.5943607	3.391625	4.4256466	1.8501288	1.8622684	2.0184295	2.0345166	2.4416312	1.5638964	1.8796543	2.1716029	2.0085427	2.4256938	3.029516	2.1135207	2.4203102	2.0091662	2.5440288	2.8895408	1.882293	1.5128266	2.8483712	1.7664225	3.934345	2.0494004	2.3016258	2.8319269	6.6896127	1.8865523	2.4135479	7.6185649	1.8654659	4.5840996	3.99796	2.3913917	4.5195758	1.6306735	5.5199082	4.4468261	3.1746254
GSM814166	1.68767123287671	0	1.81737	1.808125	2.187395	1.552265	3.709121	3.968772	1.487087	2.754498	4.78373	1.592724	2.120852	1.213871	1.804554	1.901358	1.744597	1.771213	2.081432	3.542258	2.119679	2.403352	1.594017	2.332251	2.316391	2.122838	5.34316	2.199595	1.933703	1.432153	1.638281	2.022935	2.803249	5.521402	2.142191	3.97116	1.835379	6.178801	4.863985	7.003892	5.995026	5.032237	5.239096	6.156598	3.602855	6.08779	9.146668	2.572596
GSM814167	1.69315068493151	0	4.4875506	1.9346727	4.2381545	2.0824292	3.4114203	2.984017	2.673103	2.9767433	3.8414139	2.3508734	2.0505526	1.8453574	2.4482605	2.6323651	1.6593257	2.1146921	2.6365874	2.4456022	3.9734684	2.6218461	1.8030921	2.2661411	2.3882556	3.4469444	4.7386733	3.2242764	2.143102	2.6009209	2.1514831	2.3986615	1.9092518	4.4393076	2.478331	4.2958713	2.2858504	2.5762917	5.099135	4.2047509	5.6615388	5.1737643	3.1350745	1.5405598	6.518002	5.3371388	5.7456401	5.7595787
GSM814168	1.71232876712329	0	6.0121291	3.5427021	6.1083571	1.7860665	3.8023309	4.0474967	3.5219168	4.8861848	5.1838025	1.9651935	2.4567366	2.7016208	2.7606549	1.7480288	3.1741215	2.6492794	3.9733049	4.3312516	5.0615046	2.1973248	1.9022416	1.5442358	2.1997585	3.9020897	5.0781149	2.9402654	3.0087982	4.4739356	2.0666013	4.1425393	4.9230758	1.7813511	2.7396771	4.3692312	1.9863723	2.9067139	3.6643629	5.4030999	4.9965442	4.7227113	3.9684962	6.42033	4.0884164	3.7820018	6.5154313	5.9792145
GSM814169	1.72602739726027	0	2.1160465	2.0561562	2.7428983	1.7712197	2.3981096	3.1178614	2.2048968	3.499692	3.9302612	1.963697	1.8865236	1.8815036	2.0467384	2.1476827	1.4435464	1.5833801	2.5118792	2.4821544	2.6606664	2.6448933	1.4685241	2.1272912	4.6141408	2.6768526	2.9572142	2.073599	2.2669423	2.6703024	1.7641359	2.088167	2.6611955	5.4416472	2.1415122	5.637767	2.0998866	3.275599	5.8628928	3.2167436	5.1261607	5.499901	2.312548	6.6255948	1.3701894	8.4403449	0.9950037	7.6014862
GSM814170	1.73424657534247	0	5.4170617	3.0367961	3.8634397	2.0603966	3.8311913	4.2144493	3.9331523	4.4242952	3.8783423	2.3230131	2.0898944	2.7755084	2.9772437	2.0422853	2.3680126	2.6455948	4.1200135	4.8098379	4.7609201	1.9533227	2.2281575	2.0149528	2.4375862	3.3419679	3.5528809	3.0587023	2.343006	5.1227901	2.4104694	3.4475266	3.1051027	3.4260559	2.9017859	3.9474525	3.5439887	2.282345	5.9746746	3.2275353	5.3476534	6.0074599	1.1905745	3.1408213	3.207983	5.6345182	7.7713081	6.6969628
GSM814171	1.73972602739726	0	3.6642732	2.4782954	3.1928914	3.1109047	2.0503561	3.1545723	1.4472861	4.1740799	3.8669598	1.677737	2.102233	1.9690267	2.1060704	1.624912	1.4408876	1.7735017	3.310219	2.8539589	3.7215647	2.4053709	1.3145205	2.1162213	1.9758866	3.4226339	2.9095746	2.9181427	1.8246074	3.70855	1.5923199	3.1714203	1.3768671	2.8313319	1.6962731	5.2069909	1.6274043	2.7661394	6.5788775	2.1771439	5.2522621	6.7565042	2.7479648	0.1996499	1.8567877	3.5139116	0.7401803	6.8911118
GSM814172	1.74520547945205	0	3.660701	3.1558669	4.3237071	1.8850795	2.8542291	4.5580765	3.3141948	4.2737005	4.5517496	1.7746387	1.8822889	2.7569604	2.2463592	1.3595531	2.245657	1.2666841	2.8297984	2.7457856	2.656718	2.718771	1.2121029	2.0069035	2.5067391	3.576915	3.9669026	2.6068954	1.8399964	2.0823624	1.3849572	2.0323882	3.9549071	2.1686989	2.902011	2.9851343	1.8758821	2.9489469	4.9604962	5.8654244	5.9678103	3.1170875	3.1883296	5.0666931	2.5273595	4.0318128	3.4220106	3.0143872
GSM814173	1.74520547945205	0	5.16529204	4.13178841	6.16560467	2.0531636	3.4291093	4.33864	3.88997861	4.6204543	7.10205475	2.18206885	3.56028953	3.4487757	2.07596866	2.54947317	3.41960957	2.22243711	2.45325835	3.10401941	4.31988566	3.61831173	1.69387626	2.64342556	2.46829006	3.34452863	6.78638528	5.75916338	1.54994786	4.72186486	1.96819276	4.91200911	3.05929865	1.46310244	2.11314758	2.38769984	1.77377931	3.62879266	3.79776878	3.99694241	4.76358444	2.37207996	5.03270746	3.76053448	4.72172657	6.74943106	2.97033543	6.50834133
GSM814174	1.75890410958904	0	3.0089231	2.1968476	3.5109332	1.6281723	2.4578122	3.007036	1.8090515	3.1063101	4.013053	1.8883661	2.0020564	1.7283167	2.1679249	1.8788002	1.8192926	1.7840172	2.574976	2.1791766	3.1654831	2.4033521	1.50555	3.1586472	1.7834764	2.83022	5.0138581	3.2174949	2.8934182	2.2892585	1.7203288	1.9193216	1.4328029	3.3001716	3.4531338	3.3640972	1.6786614	5.1676601	3.7142206	4.3326721	5.0102538	4.4100606	4.1917999	6.1746106	3.3883984	6.2063968	9.4712088	5.404683
GSM814175	1.77260273972603	0	5.38883194	3.25713074	3.86530556	2.53860334	5.38836488	4.01130315	4.23025679	4.29905932	5.34537535	3.21821952	3.83777726	4.51247548	3.13811802	2.8720374	1.94224733	3.12907359	4.57949649	4.29640583	5.20672484	2.55909213	2.6761491	3.18798247	4.05554258	4.28810841	3.66696117	3.59675304	2.87994242	4.36075962	3.96383091	4.52116794	3.04198626	2.3046933	3.80417484	4.74552269	3.48596685	2.96085549	3.10639216	2.8473373	5.69124984	5.55138172	3.09366752	5.77078321	3.1917115	5.84537712	6.58445545	6.11253305
GSM814176	1.77808219178082	0	6.1273991	3.7741599	5.4201698	3.0320986	6.2666315	5.1299667	5.3000048	5.4105356	6.0578306	4.2082005	4.5317797	4.8898248	4.1081539	4.1031331	3.6614314	4.4984042	4.9612498	5.4195952	5.2921032	4.6654424	3.0951273	4.3609089	4.0005134	3.7121381	4.8189448	4.1782391	3.7438705	3.6232442	3.5149654	5.2694721	3.7624056	2.329686	3.5126312	2.7228047	2.4244744	3.8537663	4.7397049	5.1245547	4.760184	5.9071693	1.8510396	5.3920086	5.7898304	6.1139129	9.4712088	6.9203232
GSM814177	1.78356164383562	0	5.1491212	2.8748077	3.8070023	2.9789373	5.7468294	4.0912405	4.4955067	4.4036731	5.65282	3.2925227	2.8646424	4.0693052	3.2320247	3.8293055	2.5250552	2.8285054	3.6030538	3.5463938	5.1275687	2.7229828	2.5410972	3.2149284	4.7703483	3.9673451	3.4007208	2.9931138	4.3640565	4.4075676	4.0076751	1.3316782	2.4942775	2.952442	3.0022909	2.9360735	3.1616516	2.8128589	4.0486333	3.2853241	5.7061369	4.5930319	2.960684	5.8921717	4.7933696	3.1217268	9.4712088	1.8958193
GSM814178	1.83013698630137	0	5.8158162	2.5100893	4.3204274	2.9343899	3.8588963	3.7206328	4.5729622	4.2890034	3.9700651	2.5272933	3.3020497	3.9433842	2.474048	3.4434145	3.4405421	3.4368352	4.8520217	4.2756678	4.7010748	3.3094275	2.2073082	2.1676344	2.9722824	3.5916205	3.6042079	2.8460416	4.7204357	4.7899681	2.3874156	4.7922335	2.4725006	2.3775836	2.4669066	5.0545292	2.1635218	2.3796621	3.2574439	2.0828063	6.6720785	6.6945227	1.6764427	4.1601642	2.8285779	5.0278477	5.4923007	5.4085349
GSM814179	1.86301369863014	0	4.8504663	2.6276808	5.2239886	2.2726685	4.1823935	2.8913857	3.5949727	3.1733928	3.018789	3.0294758	2.1072511	2.5537607	2.1105357	2.5343042	2.638082	1.9011188	2.1670508	4.3886569	3.2499153	3.6195668	1.9714004	3.4566969	3.6310335	2.4362058	2.6868301	2.4123276	2.8484271	1.840671	3.1773506	4.9665772	2.7100762	1.9551058	2.1187945	3.1088137	1.952249	2.5977543	3.6496501	3.1930247	6.6304689	5.3288235	4.0934991	3.0355936	3.7285824	5.3313201	10.6785469	6.8271338
GSM814180	1.93424657534247	0	4.2569364	2.5528269	3.458876	1.9248603	2.2946578	3.6931043	3.2461581	4.3484784	4.8586222	2.6774498	1.9976503	1.6463092	2.1353995	1.3206685	3.01755	2.1808765	2.2051557	3.652611	4.464786	3.2351451	1.8407999	2.1459012	2.3472345	2.4295697	4.9131481	2.9427836	3.8426386	4.088102	2.5978386	2.4308163	3.5901535	2.3459666	6.0122735	3.6883116	1.5465017	3.0002524	5.4354529	6.0650137	5.7238728	3.0965543	4.9173355	5.9284488	5.7400155	5.6514618	8.9083042	5.9455917
GSM814181	1.93698630136986	0	4.0518144	2.584011	3.9103689	2.2917451	2.160038	4.162907	3.4569364	3.1593379	3.2315055	2.8317661	2.0299675	3.2128939	1.5354665	1.5392119	2.0887208	1.6382998	2.0384542	3.4494451	4.5290792	3.3669419	2.204838	1.3331825	3.6350221	2.3750704	2.1216807	3.7871193	1.3921077	2.2877774	1.3214703	3.4744773	1.9375398	3.7871363	1.3327342	3.4073651	2.1900269	5.6852203	5.3112993	3.9163592	6.1781977	5.3653174	3.3512712	5.3564703	5.1681394	4.6826719	0.9788399	2.4346557
GSM814182	1.93698630136986	0	5.3707742	2.9473247	4.7503004	2.4734803	4.3949666	4.5448806	4.1132744	5.0246431	5.2663252	3.2784069	3.8119707	3.0845224	2.9427461	4.3534283	2.2397021	3.3599491	4.3582765	4.5802239	5.695898	2.5337023	2.3038842	3.5861192	3.1210579	2.8705687	3.7841698	4.315869	3.1092571	4.1598953	3.0219613	2.7558896	3.0998686	2.7250423	6.5986352	3.1208108	2.358743	3.4859944	4.9604963	4.3072724	6.386082	5.1639794	2.3215277	4.9864488	3.136896	5.2511268	7.2887705	6.66007
GSM814183	1.94794520547945	0	2.6236677	2.0599191	3.0650856	1.4622889	2.4909588	3.6013576	2.4424275	3.9922775	4.2791277	2.1533373	2.3922478	2.9054148	2.0261651	2.0146872	1.1905608	1.5229649	2.9101616	3.7501713	3.9511704	2.6839951	1.8750426	2.9601342	2.1641263	2.8380651	4.37419	2.3799023	2.0988355	2.5269661	1.7528779	3.0268828	2.3987629	4.0871061	3.1132257	6.1024833	1.7440066	2.1901844	5.7052274	4.1630536	6.0179549	4.1051832	3.045067	7.2263272	5.6371602	6.0614959	9.7190464	5.2295472
GSM814184	1.95616438356164	0	2.3268406	1.8230175	2.6279701	1.7360241	2.177228	3.6480978	1.940034	3.1174305	3.5109263	2.0721615	2.0538744	1.9775444	1.8280453	2.3602969	1.5551957	1.9877107	2.3382937	3.0860108	2.431135	2.5397559	1.482237	2.2111358	2.2528062	2.3214477	2.806652	2.0751946	1.5248772	2.3511271	1.8713265	1.9124328	2.1617447	4.2649277	1.9519362	3.7061116	1.8713778	3.7375202	5.0020448	2.0345287	5.6882034	5.9038039	2.472008	2.6627774	1.6306735	5.8246157	5.2679714	4.1153955
GSM814185	1.95616438356164	0	3.8702367	2.585042	3.8161418	1.8371722	2.145118	5.1633291	4.6366173	4.3353091	5.3633635	2.9932199	1.9823045	2.4172326	2.4980283	4.819953	3.9661356	2.0402193	2.3031969	4.1989078	4.0640919	1.9190871	1.4110514	2.9654599	2.8174026	3.014081	4.8984894	2.4484806	2.5974207	3.4547	1.6549774	2.6377914	3.7782273	5.2148813	2.3247956	3.0160781	1.6053461	4.5291031	5.6450532	6.2048776	5.8028767	4.1286513	5.827718	5.7686781	5.4450706	6.7692005	8.8106823	7.1336872
GSM814186	1.96438356164384	0	5.8927331	4.77071	4.7740554	4.9295509	7.0116831	6.707748	4.3388125	5.2713526	6.9348901	4.617168	3.3320095	4.6307372	4.1993311	3.4955063	3.1336485	3.8853318	6.2054299	5.0557192	4.4452871	6.0063162	4.4190539	6.7409801	5.7460115	4.1811776	4.769347	4.186395	4.8154802	3.8617021	5.5003405	3.3315411	5.0951048	3.3315532	4.2329946	3.1632319	5.0001596	5.4827513	2.6473498	4.8584388	4.6879584	3.5002902	4.2272494	5.8846331	3.5295131	4.501009	6.3932013	2.3698978
GSM814187	1.98904109589041	0	2.7530622	2.4638502	3.9370647	2.4795888	6.3241429	3.9914559	4.1845954	3.7501905	5.9440634	2.6834961	2.4052619	3.5218261	2.2432641	3.56082	2.620656	2.0985953	3.0962176	3.6410671	3.2636942	4.0441989	2.1100067	4.9154663	3.0078151	2.7013238	4.4924578	2.300927	2.9958116	4.1145051	1.5379295	1.6534466	2.1023808	2.4862653	4.9850323	3.9120634	1.6810383	4.3392614	5.8085279	6.0130464	6.5420615	5.5222168	5.2159538	5.3002474	3.5013379	6.01486	8.5752709	5.1490247
GSM814188	2.03561643835616	0	4.9765919	3.3078649	5.1432885	3.0528903	3.6936765	3.4882771	5.1064696	4.3270688	6.7713054	2.3096075	4.8455192	3.7822405	2.4868055	4.2981234	3.9954832	3.9483669	2.7111138	3.8523454	4.9679686	6.400959	2.3444016	3.5428128	4.2020614	3.6762615	4.9884271	4.605705	2.6129393	3.9324817	3.1265594	3.1210211	2.4219827	2.3132683	4.2751218	4.115243	2.1503645	3.3517486	2.0611128	4.1689881	6.0013735	2.4337524	6.8914304	1.6456533	6.3221958	5.8921249	7.4417511	6.3064062
GSM814189	2.05753424657534	0	6.1942249	4.0474915	5.7859004	3.9373581	5.052544	4.5860328	4.7577515	5.3849789	6.2987074	4.2641149	3.1865123	3.8965262	4.4596951	4.6050204	2.3368065	3.8712819	5.2988157	5.4997071	5.7636053	3.073637	2.8741658	3.8921075	2.5543559	3.9273549	5.9232875	3.5152227	3.4324115	3.5868996	3.0580766	3.8352951	3.4733646	3.3876109	3.5651012	4.3854411	2.9564984	3.2505815	3.5871647	4.6568433	5.1009093	5.5774466	3.8946156	4.8585308	4.78878	5.9623459	9.4712088	6.6715572
GSM814190	2.07123287671233	0	3.4203836	2.4687346	5.1747483	1.4176808	3.1281684	4.4261664	2.3894564	5.2603264	5.2375309	2.6122838	1.9237381	1.4611432	3.128908	2.2501058	1.6766317	2.4417248	3.7166181	4.3246342	4.6239985	2.7027603	1.6856348	2.8654844	2.7102597	2.6917315	5.6145406	2.7995265	2.7839368	3.6606374	1.7334928	1.2302583	1.8466858	4.9652217	4.2016176	4.1931936	1.7400585	5.4520312	6.2385253	6.0993573	6.7042437	4.4643736	4.0609513	5.3247447	3.6836151	6.2310792	10.6785469	1.7806285
GSM814191	2.09041095890411	0	3.6333672	2.0908078	2.8563396	2.4636285	3.1437032	2.8422195	2.3505546	3.1088265	3.8091105	2.262959	2.287548	1.7680775	2.2571455	1.2135461	2.0352823	2.4616143	2.679846	2.509525	3.4328261	2.5473228	1.5727103	2.8895107	2.1980496	2.5693332	4.2736324	2.5250817	1.9416813	2.2852758	2.5922549	1.5185512	3.2984905	2.9616574	2.374655	4.1829645	1.6781882	4.8686022	5.2388059	4.1251117	5.0705443	2.9979419	3.6739069	5.8846331	3.5851773	6.0566316	9.7190464	7.4346027
GSM814192	2.1013698630137	0	3.7098996	1.44535	2.5500617	1.8465083	3.4161593	3.135353	2.276418	3.0422568	2.8757053	2.3489094	2.1096419	1.9811899	1.6148976	2.5267543	1.345349	1.7018027	2.7515807	2.6610801	3.1440922	2.7479175	2.0141395	2.036137	1.9202441	2.3318785	3.869052	2.5156838	1.7948319	2.2860939	1.8532614	2.219822	1.6469278	2.8790559	1.8490971	3.9655784	1.9387124	3.8251886	4.791466	2.9797686	5.965527	5.97584	3.9046136	1.6318207	3.2930224	5.8195503	2.933106	5.6988465
GSM814193	2.12328767123288	0	5.4399679	1.6189168	4.3012521	2.3184434	4.3133196	4.1675637	3.3075368	3.2870317	4.1895432	2.8176912	2.1121985	2.9951192	2.3619971	2.2950955	2.295388	2.5526719	3.7262756	4.6729861	4.5307596	3.2824698	1.8470728	2.5093019	2.7189807	2.7932103	3.5690032	3.1223961	1.3874392	3.4844411	1.9548534	2.5711172	2.570834	4.9525291	2.8971594	4.2405168	2.3845186	2.4646377	5.2900281	3.3372807	5.779386	5.0683699	2.3365244	4.8018011	3.7684026	6.0579019	7.356601	6.785881
GSM814194	2.14794520547945	0	3.9254982	2.171347	3.6337348	2.2159229	2.4237155	3.3235448	2.1338976	3.3163671	3.315295	2.0909656	2.0602056	2.2059411	2.0417181	3.3602045	1.682298	1.5576315	2.7943177	2.4420957	3.1256811	2.1720849	1.7392236	2.7336104	2.3708228	2.4967564	3.3324516	4.8088939	1.8088018	2.288831	2.0112486	2.1502531	2.5028919	3.5820142	2.0981932	5.7848613	1.9811107	2.7533964	5.0336988	4.8446274	5.7706055	4.9659802	2.9657755	5.3107768	3.0865562	7.2311103	7.98371	7.4691794
GSM814195	2.16164383561644	0	3.3333558	2.185234	2.7343426	1.9341375	3.0212589	2.8587125	3.444886	4.3821667	4.0762623	2.5305023	1.8869919	2.1283747	1.8996564	2.2014272	1.5027642	2.3696106	2.2296423	3.4707576	3.9698083	2.6357501	2.1815321	1.6883538	2.5689362	2.5656073	3.7250076	2.5702697	2.1434532	2.9370982	1.6790004	0.9488747	2.2661832	5.3748181	2.1913785	4.8613428	2.4359494	2.3647953	4.8950726	2.1103373	6.1785417	2.793746	2.1425042	3.913884	2.7867953	6.3552786	4.1816991	5.4291249
GSM814196	2.17260273972603	0	3.60753	1.997461	2.877955	1.977217	4.126597	3.248578	3.45968	4.557867	4.792634	2.726651	2.294299	2.578822	2.312069	2.180026	2.03926	2.229403	3.312168	3.082102	3.878459	2.165834	2.218777	1.895341	2.18232	2.532195	3.761528	2.183612	2.562785	3.307011	1.938117	1.984953	1.805364	5.908442	1.977481	3.35362	2.187561	3.14931	5.09133	4.363039	5.598764	5.24271	5.048151	5.696054	2.662412	5.619144	8.170021	2.521617
GSM814197	2.17534246575342	0	6.0746025	3.3353254	5.9753704	2.9194718	5.8535468	5.0243101	4.5530706	5.27776	5.6428872	3.8748195	3.5628063	6.0170595	3.5695876	2.4796953	2.4976142	4.1370767	6.1684287	6.0708223	6.994276	3.1926104	2.7744653	3.3949599	5.3697251	5.8080013	2.7203435	4.8606924	2.5953144	6.3333699	4.8982605	5.7419529	3.0906771	2.9222518	2.8729857	4.121362	3.248039	3.2911185	4.4701296	2.7976276	4.5840996	5.1135604	3.0021589	1.1711981	5.3145798	4.775687	5.6094833	6.4543497
GSM814198	2.18082191780822	0	3.0411351	1.9292881	2.9506518	1.500946	3.316921	2.8179369	2.7461599	3.5657927	3.4622069	2.1001016	2.0835178	2.2353562	2.5227918	2.4846664	2.2312049	1.9265556	2.0292604	2.8073544	3.527843	2.1959016	2.5776981	1.8604259	1.8745479	3.4381445	3.4962812	1.9431189	3.4458176	3.8713206	1.7810255	1.3991076	1.8104664	4.7242989	3.0383493	5.6411553	1.9889287	5.8268663	4.7448068	4.0823386	7.0660749	5.8493901	2.3306583	4.3759839	1.531371	3.816293	10.0291866	5.1545814
GSM814199	2.19178082191781	0	2.1239355	1.6462546	2.9334973	1.9862027	1.5501326	3.8853214	0.9474288	3.7581225	4.755632	1.9726366	1.8706161	1.9550387	1.9869255	1.5193401	1.5315056	1.8507672	2.042799	3.3821208	2.7182986	3.5091045	1.3599318	2.1233561	1.958268	2.8159623	4.598648	3.3782942	1.1157215	3.3076909	1.8063938	2.0169725	2.5675794	2.895973	1.9168372	3.637708	1.6868277	3.5245595	6.16667	2.051514	4.3721628	3.6302407	3.6861587	2.3408277	3.8265355	6.7061196	4.1043453	7.0410182
GSM814200	2.21095890410959	0	1.7527118	2.3344972	3.4346328	2.0925941	1.6749476	2.8111361	2.013325	2.5160969	3.047846	2.1369194	2.3572739	1.6820893	2.2461048	1.517189	2.1376412	1.437074	1.9110696	2.4783691	3.2614735	2.5183475	1.4804068	2.2196324	2.5879607	3.1537265	3.0481811	2.1101207	1.8687952	2.8894279	1.9770666	2.8590878	2.0083616	3.9570782	3.4908611	3.6230029	1.7392876	3.3122003	4.4772886	4.0103175	4.8957766	3.8394172	3.7289373	3.7194919	3.1229362	6.4989565	9.4712088	7.5548442
GSM814201	2.22191780821918	0	2.478346	2.562833	2.522442	2.080084	2.367743	2.683232	2.184386	4.088857	4.430334	2.077753	2.013756	2.098346	2.077108	2.655955	1.401242	1.872682	2.337004	3.124953	3.725126	2.405371	1.951384	1.812427	2.428744	2.186408	4.367103	2.52053	5.581162	2.562004	1.687416	2.141681	2.089152	5.232976	2.423551	5.901044	1.851618	2.068284	5.006767	4.449533	6.029634	5.563139	3.479919	2.946039	5.738294	6.275474	8.278016	9.495216
GSM814202	2.24931506849315	0	3.37529053	2.75787677	2.89245571	2.17020939	2.11183977	4.26431902	2.54366949	3.87433737	4.45675428	1.95433945	2.07320555	2.75530714	2.15421586	4.38304775	1.48183002	1.67114521	2.68916494	3.20359144	3.17971195	4.19742308	1.46852412	2.71054932	2.86151509	2.93588873	3.11408486	2.44868203	1.83517996	2.14882129	1.87869132	3.46762801	2.06329655	1.85753644	2.11118731	6.21112348	1.72081221	4.76530401	4.52337001	1.99105385	5.93764536	6.26788622	2.52545169	2.62383257	6.17823859	5.3479152	4.59603984	5.65944041
GSM814203	2.25205479452055	0	3.041595	2.4918867	2.6959613	1.6029141	3.7231821	2.7886215	3.3107015	3.9243761	4.7651493	2.0413896	2.7086247	2.0832695	3.2177545	1.8489283	1.8340203	2.2877678	2.616997	3.082666	3.3339306	3.1826424	1.7991009	1.6898909	2.0834493	3.7495051	4.3936045	3.3402119	1.8792265	1.7356191	2.09403	1.8304624	2.0153224	4.6228167	2.5581483	4.0985364	1.6968089	2.1342972	2.7556141	2.2038772	5.3578793	5.4618634	5.7185671	0.7449134	4.8573486	7.0094875	9.4712088	1.5968771
GSM814204	2.28493150684932	0	6.68309488	4.59943296	6.99649313	5.06370381	4.67865619	7.04816071	4.45398243	5.47747714	6.68940972	2.93468796	3.51496684	6.15974517	4.26688811	3.05047629	3.54782867	3.36118942	4.93085511	5.24737617	5.6574569	3.50709683	2.08177036	3.00753665	5.58512228	5.03788347	5.21102344	4.1989751	4.179232	4.16857374	1.73558452	3.10153056	3.51960096	1.67296066	4.74142092	2.60739448	1.59240476	4.39527514	3.29571342	5.40130749	3.08758662	3.50304493	4.11964742	3.23591112	2.94888702	3.57509161	7.84610417	2.11361107
GSM814205	2.3041095890411	0	3.639053	2.147212	2.609058	1.926506	2.953437	4.279667	2.560485	2.832908	2.934186	1.878848	1.963927	2.117645	2.356395	1.782353	1.875734	1.462095	2.359369	2.492643	3.544157	2.074037	1.633441	1.754689	2.326989	2.219758	3.228603	2.573875	1.899242	2.135437	1.934536	2.871734	2.594849	2.663372	1.829738	2.80591	1.716509	3.73752	3.308241	3.986261	4.863446	4.94532	4.347087	3.586242	2.116997	5.856108	10.029187	8.572022
GSM814206	2.30958904109589	0	3.93674563	2.37307468	3.35849891	1.71205146	3.44276686	3.38848464	3.18063931	2.70597992	3.98081581	1.77184873	2.13959932	3.09269323	2.1301074	1.44376788	2.11757456	2.41060861	2.55199135	3.19415856	3.36327908	2.74586584	1.754312	2.92159089	2.11071581	3.10185048	4.42688393	3.17473805	2.62503996	1.78800434	1.97828991	3.18935359	3.00479911	1.70724645	3.42408651	3.22675244	1.80132964	3.22386678	4.84457206	5.12555475	7.03692049	5.267708	3.35824889	5.65260371	4.25665695	4.54013131	9.29900311	2.02298032
GSM814207	2.30958904109589	0	2.8701337	1.7328622	2.587798	1.3146334	2.0344431	2.8014979	1.6561422	3.4113681	3.0450087	1.9659208	2.3018518	1.6687247	2.2739923	1.8091344	1.697619	1.4664343	2.4070789	2.6328958	3.0684145	2.6938767	1.3011243	1.4601562	2.1492406	2.7796213	2.0133809	2.0441353	1.8106214	2.6339595	2.1054992	1.9626667	4.0341113	4.9387304	2.4732111	4.8011055	2.0731903	3.7534371	5.9290901	2.8720843	6.435117	5.4018502	2.4541684	4.7610469	3.2355756	7.1336872	8.5124858	7.2039818
GSM814208	2.33972602739726	0	4.6621032	2.5925138	2.7434376	1.7692687	3.7256185	3.0781545	2.4568378	3.3041769	2.850068	1.8958201	2.2276632	2.0131175	2.6676536	1.6975496	1.4966839	1.9976296	2.3946175	2.7913992	4.4897282	2.0154569	2.0482752	2.4079789	2.2985361	2.4800396	3.7239874	5.0904683	2.4553084	3.0945859	2.2058702	2.459304	1.8767206	2.6301699	2.1588008	5.4286795	1.7936733	4.4607175	3.5930723	4.0384233	6.0352967	3.7679395	3.9895535	4.6312689	2.9208892	6.3571252	9.4712088	2.5591701
GSM814209	2.34520547945205	0	3.2648755	2.1284901	2.8606487	1.9428577	1.7977939	4.5014268	2.6929483	3.2189252	3.9670792	1.9674173	1.931085	2.778488	2.2502498	2.2950955	1.5122932	2.1901238	2.8286725	3.5296599	3.2093328	4.2983809	1.4600083	2.3345652	3.0486675	3.1330948	3.207156	4.0729863	1.5305073	3.4693104	2.0052213	1.6469987	1.7084747	2.4822932	2.0100112	4.4493145	1.8250455	3.4444001	5.3891025	2.0896637	5.1458868	4.0003926	2.7668582	1.0255596	6.8951398	6.4788178	1.9603919	5.4327023
GSM814210	2.34794520547945	0	3.0021615	1.8743552	2.6510068	1.7073443	3.1737717	4.034637	2.2951033	3.4955913	2.9450408	1.8165682	2.0145865	1.9051703	3.282675	1.8264451	1.5095293	1.9041525	2.7978115	3.3694193	3.9455292	2.7890071	1.8030921	2.3313135	2.390796	3.1176303	2.8516357	2.3961927	2.6980147	3.3615967	1.8790933	2.2571904	1.6313161	3.4896031	2.0896636	3.9457586	1.9197914	5.8403497	3.3485964	3.9438459	6.4021016	4.201479	3.0901378	4.8223956	3.6844469	6.5661463	9.7190464	2.2506158
GSM814211	2.39452054794521	0	3.6366038	1.7658202	4.1267985	1.8447594	2.8344647	6.6065448	2.5160771	2.9462766	3.1047347	1.7114301	2.2493958	2.6772237	1.2264697	2.18763	1.988536	1.7532532	2.8732648	4.5716456	3.4765344	3.2143224	1.9176965	1.9247117	2.0891143	2.543005	3.7040525	2.9504672	1.9443433	1.9805902	2.0251529	2.7103	4.6310223	2.8112284	1.919758	3.093982	2.1422532	3.187437	5.7121333	4.127293	5.0111465	3.4613488	5.3332609	6.0720934	2.8042054	6.0739058	8.4587803	7.8389324
GSM814212	2.41369863013699	0	2.552982	1.882445	5.089036	1.641865	2.700528	4.940205	2.816308	4.985374	3.766611	1.744625	2.005152	2.130229	2.441436	1.900117	1.291548	1.547701	3.280483	2.604024	4.248045	2.774972	2.31121	2.205165	2.257073	2.461663	5.726351	2.935511	1.850457	2.190027	1.966243	1.997433	2.256797	4.284026	2.419344	3.963	1.905691	6.219751	4.566469	4.985028	4.732384	4.703029	2.171081	5.146577	5.333884	6.746459	8.407171	2.244737
GSM814213	2.42465753424658	0	3.7484929	2.2845383	2.944968	2.1990834	2.6662934	2.522371	2.476929	3.2717057	3.3940567	2.3600394	2.2747357	1.8859404	2.4570356	1.8689023	1.5349255	1.8561602	2.5146203	2.8204824	2.7949367	3.9057372	1.6157201	1.965159	2.5228418	2.0441284	3.8109421	4.5318926	2.5212233	2.112552	1.7183148	2.4036865	4.7257617	3.148449	2.6007994	3.3525528	1.8490166	2.0185063	5.0699657	5.6892335	5.3319744	3.6801265	3.2891713	5.3678165	5.4695607	6.5105974	9.4712088	6.766079
GSM814214	2.42465753424658	0	7.24414446	4.31298194	6.17121442	4.52257373	5.25091868	6.470563	4.48267704	6.16935969	6.49630382	3.26846047	4.01954996	5.2383925	4.54950889	3.82819815	3.51814517	3.91350303	4.44493363	4.95157611	4.89291035	4.80191121	2.95498789	2.22185605	4.17610744	4.89071092	4.42821856	4.28164534	3.70738053	4.86030907	1.94045733	3.56724356	4.0916575	2.89697874	4.20300157	1.47514928	2.25028886	4.43853562	3.0335508	5.09410081	3.12532696	4.91808614	2.55540265	3.57458746	3.56096356	3.52834483	6.06507149	4.96946151
GSM814215	2.44383561643836	0	4.6757945	3.2607788	4.8307802	1.8861713	7.2025082	3.5507828	4.3963289	6.1551925	7.1043517	3.6102839	2.8854925	2.957179	3.2758924	2.7829534	2.6666293	2.8349384	6.6842763	3.8402099	4.1725088	3.9262046	2.9727994	6.4363964	3.796349	2.9002755	5.6393843	3.5479092	4.5194219	3.0143808	3.5672441	2.5831903	2.2799544	2.391399	2.5490321	2.3463554	3.1170861	6.2969109	3.7224839	4.8696098	5.0836756	5.01332	2.0958073	3.7789234	5.0276593	7.4691794	8.5124858	2.4637758
GSM814216	2.46027397260274	0	3.8111843	2.1557073	3.0444035	2.1297691	2.557308	3.2893153	2.4447202	3.6995424	3.5766749	2.6131834	2.241672	1.7718376	2.7665428	1.2379296	1.8831982	2.187521	2.6800327	3.3127324	3.3335369	2.860323	1.8025706	2.1681664	2.0468206	3.4492467	2.921739	2.9037208	2.862435	1.9420421	1.7848229	2.7560844	1.8487236	4.561001	2.7890779	3.9516919	5.2177456	6.9176293	4.6632372	5.5572264	5.3894994	5.8922332	2.6052243	6.7621617	2.9572197	5.4207279	5.3002338	1.1429084
GSM814217	2.46575342465753	0	6.4272414	5.1828123	6.3302405	2.8336558	5.7110815	6.4554065	5.6470619	6.4618385	6.1306698	4.8349222	4.3803253	3.9726858	4.384379	2.9632127	3.0589102	4.1667876	7.1162156	6.7502564	6.7798476	3.3572898	3.801087	3.0897356	4.3489009	4.5665569	4.4873592	4.6934876	4.2834254	4.3668137	2.1310974	2.8721491	2.6016236	2.8299764	2.3044319	2.2136477	2.5873435	3.5028332	3.1934616	5.4399927	5.2130996	4.7699477	3.792575	1.8238335	2.9417954	5.6325754	8.3195803	8.5720224
GSM814218	2.47397260273973	0	4.9063229	3.4259063	6.0129639	3.0684194	4.7646777	5.1366552	2.60499	4.0391785	5.3256444	2.2039551	2.6992098	4.2099887	3.1539871	4.050468	3.7578881	2.9931526	2.5089044	1.6459017	3.9504064	2.590441	2.2880933	2.7770639	3.0611716	2.6664052	5.9126421	3.5859077	1.2813426	3.2601651	2.6917495	3.8805791	4.4459365	2.5620111	3.5335935	2.8255118	1.8389021	2.9556605	5.2975954	5.108019	3.2101232	2.0729552	8.3430028	4.6872531	7.3412409	4.6424012	3.464149	3.971891
GSM814219	2.47671232876712	0	6.3024813	4.2983747	7.6156117	3.1429269	9.9736527	6.1289854	5.6310365	6.3669997	6.9724901	6.2696464	5.2948464	2.6811556	3.3753411	2.0050424	4.4723792	3.3298577	4.1437788	5.843263	5.2457469	3.4209056	2.568719	4.8573281	3.6239103	3.2125993	5.3208329	5.0728702	2.1422306	5.0106719	2.3890402	3.3588691	4.8185952	1.9085971	4.2940601	2.0006779	2.1422532	3.2192824	5.3077075	6.043399	2.4846203	2.2784654	3.6325486	0.1996499	5.2828905	4.788187	6.681633	6.3646591
GSM814220	2.4958904109589	0	5.52728976	3.07278079	6.74623234	2.69325256	4.08407	4.88599393	4.83980363	5.1847023	6.34174188	3.21308413	3.78250165	4.27464117	2.82272703	3.68517983	3.10419035	3.03600326	3.75161207	4.5467841	4.77202216	3.47355301	2.3714367	4.52765775	3.1107621	3.53003973	5.25517694	3.48079918	1.95363413	3.4306491	3.07798859	3.61253853	3.68221893	1.98486296	5.09363725	1.65967719	1.77345035	4.49984641	2.31070867	5.29421992	5.81306418	3.9275981	5.95394613	4.91525562	6.27577133	6.3589999	5.37297837	7.22213334
GSM814221	2.52328767123288	0	4.934619	2.448014	4.890869	1.550359	3.197551	3.664876	3.231108	4.790242	4.411185	1.932299	1.909689	1.127656	2.104685	1.982223	2.278866	1.466434	3.228004	3.978449	6.015704	1.888054	1.703097	2.05269	1.920244	2.978687	3.5727	3.034029	2.552818	4.824253	2.104361	1.482668	1.712135	3.231278	2.017115	4.053478	1.648082	2.9645	6.460953	3.956418	5.433777	6.275358	3.062277	5.452791	3.806881	6.192643	2.672974	6.31188
GSM814222	2.53150684931507	0	5.95355485	2.69058542	3.13684531	1.64127203	2.45601041	3.1001335	2.47171823	4.3350578	4.35751706	1.97342556	2.71174179	2.0877904	2.96684396	2.77071659	3.46497115	1.96160726	4.32631496	3.13776156	3.54436299	2.81284811	1.85033344	2.4179358	2.46425953	3.2684371	3.45738416	4.17212548	2.35385828	3.54080963	2.03588509	3.3013902	1.67731354	2.43423195	1.82425077	2.30290182	1.93283561	2.20406703	4.58490336	1.92782733	6.25114687	7.15423825	2.24811128	3.68848995	1.92969478	4.79580797	8.27801628	2.79683819
GSM814223	2.53424657534247	0	5.1393026	3.2603903	4.427461	2.6132614	4.4346089	3.6111846	3.5240001	3.9628697	4.746505	3.2325791	2.203272	2.8409476	2.2161172	2.127321	2.5145259	2.5332089	4.2642075	4.0877678	4.6082774	3.1826424	1.7158258	1.9060465	1.9434247	3.1113802	3.4830588	4.8936194	2.1631891	3.5264747	2.6497676	3.6119778	2.7159457	5.0231457	1.4725338	3.4018686	6.9385987	3.0727818	2.3958235	2.7341239	6.2157582	5.5118478	1.7546976	4.028123	2.3737107	5.8365975	0.6677957	3.1367167
GSM814224	2.57534246575342	0	4.4553706	2.1674378	4.2332979	2.0631743	3.805135	2.885504	4.2061917	3.5547472	4.1987711	2.6678813	2.1307131	1.9198644	2.4197567	2.6500775	2.2758779	3.6523672	2.363386	3.7154796	5.1567318	2.7472293	2.1817699	3.7895576	2.4466693	2.2653877	4.4802999	3.766672	2.5759224	4.0013215	1.9514234	2.881223	1.7689507	2.3724292	1.8807462	3.6797747	1.7440066	2.9408028	2.5492717	2.8088698	5.9071983	5.172379	3.6772357	1.0255596	5.5487542	5.8578443	6.7190091	7.8869413
GSM814225	2.59178082191781	0	6.09865383	4.25018539	7.49231959	4.01491945	7.6388622	6.49108817	3.94861535	6.39859179	7.55353342	2.63405427	2.23885039	3.65800289	3.2459289	4.5513013	3.84096325	3.01779418	3.28804768	4.16098241	4.92753157	2.57547543	2.04780149	6.77222388	4.16300751	2.27095546	6.58359713	4.86817171	2.6023855	2.4183988	1.63222857	2.06080112	3.85920101	1.67755453	4.18758981	2.24078386	1.86180819	3.84205145	3.58783751	6.06403926	4.11727283	1.91936369	8.44693862	4.9698968	7.0994214	6.87544822	7.19420699	5.9834618
GSM814226	2.59178082191781	0	2.0023407	1.992435	3.0900751	1.865028	3.810377	3.6461226	1.7318717	2.9341025	2.0675828	1.666466	1.8319909	2.0763172	2.8955872	2.4679872	1.6703564	1.6026497	2.1498727	2.6054279	3.7054176	3.0027867	1.733257	1.3876267	2.2410412	2.4251173	3.7476593	3.059063	1.9169656	2.4413945	1.5439871	2.2031864	2.1398339	3.3158318	2.7894848	5.660456	1.9405864	3.2301004	3.8379624	4.4454806	5.5335427	5.214956	5.7629851	4.4761484	3.1558965	6.8677297	9.7190464	8.141596
GSM814227	2.62739726027397	0	3.053889	2.6031868	3.6319643	2.1203733	2.6029897	3.6322882	2.3532335	4.024815	3.9359621	2.0222037	2.55018	1.4085717	2.2901413	1.2895302	1.3025718	1.8224009	3.2989526	3.4274293	4.0062065	2.1587951	1.4477018	2.1814091	2.2558168	2.4507254	3.2058011	2.300927	2.2805561	3.3600147	1.8031829	1.6193162	1.4260516	2.8381553	1.8134995	4.4008095	1.9489106	2.8301469	6.6405091	2.4116738	5.8434243	6.0128796	2.498368	1.8989247	3.1607898	6.9077168	6.050084	2.2447365
GSM814228	2.65753424657534	0	3.0472008	1.8539374	2.2742256	1.8770718	3.0722565	3.7092398	2.2602629	2.8742453	5.807541	2.0074221	2.0456862	2.2462569	2.3437149	2.9113315	1.7629131	1.7942734	2.2358938	2.2478955	3.4939717	1.9297436	1.7778028	2.2184568	4.1448889	2.7860738	3.8811867	3.3535647	2.407386	2.3432615	2.3069495	2.4382384	2.1099464	4.4182942	2.2446966	7.7607464	2.2108537	2.0975087	5.3263007	4.266294	6.5525265	5.4152954	4.494198	5.657744	5.5285786	6.8346821	8.9083042	1.4367206
GSM814229	2.7013698630137	0	3.8716277	1.9568719	2.8106007	2.2934001	5.2851357	3.422488	3.1539939	4.2079878	4.7429056	2.4300611	2.1585524	2.2445397	2.6835303	3.6535038	1.7603504	2.0373152	3.2686937	2.9110577	4.5025931	2.6132622	1.8355894	1.8150221	2.2083653	2.5869594	4.0098882	2.9306805	2.4920879	2.3810671	2.1400742	2.8417418	2.8685954	3.1284393	2.5385371	4.9595994	1.8374148	2.3432645	3.7818588	4.6488864	5.7725342	5.5304289	3.5771496	6.1746106	3.2803974	7.2616681	8.3195803	6.6572316
GSM814230	2.7013698630137	0	5.064195008	2.521525984	2.853674178	2.397660751	6.12904514	3.274403095	3.328397632	4.489446956	3.535084562	2.622431719	2.115702669	2.167429794	2.888270043	2.136088235	1.753670899	2.128035664	3.817693714	3.381907432	4.437262757	2.680847099	3.209495633	2.617814654	2.588186131	3.05849498	3.832277748	2.623341533	2.503510131	3.12224346	2.151827014	3.35096186	2.013932003	4.096216991	5.935203	3.356917541	2.517437464	5.505402214	3.521417759	3.079131646	6.782114393	6.529578801	2.785694841	4.105841489	4.069199423	4.938702795	3.467619567	2.576940235
GSM814231	2.7041095890411	0	3.5495073	1.6277792	2.388275	2.3918371	2.8502916	2.8550415	2.1416591	3.3986026	2.9450408	1.8905193	1.9776336	2.5682168	1.895294	2.7940962	1.4030116	1.5998452	3.0287058	2.3806322	2.9012572	2.65834	1.8219353	2.1135864	2.4745847	2.8673633	3.207659	2.3561766	1.9120953	2.2290365	1.9369832	1.7679533	2.2286649	3.9371729	2.0342815	4.1218245	2.2028726	2.2499659	5.1817052	4.2068107	4.6594489	5.1632636	2.6822139	6.8914111	2.8943773	7.2827266	6.64111	4.1713688
GSM814232	2.71780821917808	0	6.4272414	2.7646482	4.5322086	2.8947625	3.1894574	4.6073653	4.2852006	4.5017179	4.0416862	2.242554	2.4759404	3.0007607	2.463836	3.7805432	3.0674397	3.2173128	3.1359251	5.1833639	6.3321218	2.4408283	1.8750426	2.4343245	2.320989	3.6777711	3.0497771	3.6801682	2.7054416	5.2992879	2.0911564	3.3945188	2.2282832	3.0650277	3.2552943	3.1595646	1.6711261	2.4224906	5.3569719	3.8545039	5.7737751	6.2957035	3.3787109	4.6090371	2.3243433	4.3426016	5.5392857	7.1702452
GSM814233	2.73972602739726	0	5.0706867	2.6055936	5.5120107	2.4135895	2.3365612	5.0221117	3.2737389	4.1811593	3.3719485	1.9799901	2.0850077	2.3736786	1.8847911	1.7048845	2.420852	2.7771347	3.4754904	3.6422121	5.5400895	2.665267	1.9597453	1.3648587	1.5612569	3.1794855	2.458428	4.3374205	2.8620643	4.5540664	1.4357404	2.8506634	2.0617381	2.7180335	4.5267293	2.3383085	2.1510914	2.3269971	5.0776115	3.8687657	4.8782486	6.1742967	2.9093588	5.6922792	2.3034796	5.2738428	3.3459512	5.9403646
GSM814234	2.74246575342466	0	3.6665057	2.5423243	3.7246958	2.1460544	2.3107099	3.2882719	3.3462602	3.3418783	3.2454886	2.2238494	1.7986267	2.4353075	2.4771732	2.0728785	1.6386009	2.455218	1.7649495	2.9697495	4.3684684	2.2170144	1.4750054	1.6544994	2.4282552	2.5543812	2.7288957	2.9955426	2.3824762	2.2128625	3.1099678	2.9949842	2.1623509	3.0541599	2.4772075	3.5833968	1.9252053	2.1877524	4.2727714	4.7189653	5.2019824	5.6746588	3.5833079	6.2013551	6.3561332	6.0266571	9.2990031	7.4514535
GSM814235	2.76164383561644	0	5.2079631	3.3982105	5.7636312	2.3552556	4.0119709	5.5116453	4.4533237	5.4621804	5.7269438	2.7623429	2.4352774	2.7995989	2.7421481	1.3747134	2.3345826	2.8680149	5.8357128	5.400993	6.576947	3.407351	2.4020506	2.243296	3.2727288	3.7139997	5.7547345	6.3875363	3.315941	6.1195196	2.5329782	1.4350521	1.5230325	3.5451774	2.1687434	3.5407847	2.0903514	5.2084575	4.2886051	3.0431615	5.430946	5.3635989	2.2559814	2.1681088	4.8680823	5.7970136	2.3934952	5.816952
GSM814236	2.76986301369863	0	6.7231668	4.5453569	4.6193272	2.9410021	5.3697564	3.6862201	5.5930975	5.6164713	5.754357	4.3564622	4.9960873	2.7133961	3.6538181	2.9061327	3.354124	4.2345067	5.8783874	4.9681578	5.7024511	3.3832242	3.3335615	2.8942632	3.9428834	3.785373	3.4378405	4.0272622	3.9304923	4.6706578	4.625407	2.9732191	3.3537489	4.2381542	2.6619447	4.2856451	2.4574315	3.8114492	4.5764913	3.9976409	6.1967365	6.2522504	1.4871299	3.1512844	4.492755	5.7937155	3.6709052	9.4952166
GSM814237	2.76986301369863	0	3.909897	1.875036	3.764896	1.967368	2.4272	2.550487	2.62692	2.740685	3.557192	2.43046	2.078886	2.066831	2.275946	3.275991	2.413279	2.568413	2.623373	1.631041	2.874247	3.149972	1.812964	2.555203	2.404315	2.092834	3.12344	2.327948	1.499786	3.036727	2.58502	1.55085	1.697438	3.772075	2.594447	4.562002	2.148182	3.163521	5.941968	2.930268	4.916743	5.769459	3.582586	3.387774	2.852479	6.856939	4.523114	6.322843
GSM814238	2.8	0	4.8815969	4.7344605	6.466266	4.198564	9.4201047	6.2755712	2.9351125	4.8583063	5.0942907	3.5045288	3.0452233	2.3881786	3.8009536	6.7066423	3.3228388	2.2807978	2.794996	7.3391386	3.4065003	2.3029061	3.1374693	4.8586448	2.9273425	2.7770298	3.1430878	2.5424345	1.5763159	1.9587704	1.8917937	3.7934225	2.2977659	1.4895636	3.5796503	1.9736156	1.8010444	4.8250693	4.5271207	5.342781	0.4469703	3.0269699	2.0982861	2.0207411	2.201798	2.5511254	1.7260094	6.756107
GSM814239	2.8	0	5.4117484	3.4054362	4.7361869	2.859998	6.5096768	4.2793977	4.6638411	4.5949565	5.4027218	3.7314999	2.7188326	1.4729044	3.8536324	3.1048718	2.8900715	3.2616567	5.2147448	4.8671367	4.6165603	3.1890411	3.1956465	4.9223745	3.3597833	2.3722692	5.1021085	4.165767	3.6286485	3.6837313	4.540373	2.0802849	3.9430329	1.1515879	2.5158904	4.007332	4.1311397	3.6119204	4.14846	2.8720842	5.1183482	4.5459822	4.7606472	0.1996499	2.5477207	5.5192967	2.5707558	1.4367206
GSM814240	2.81095890410959	0	5.3253054	2.0911409	4.115711	1.8315127	1.8265594	2.9144261	3.6980612	3.2098454	4.5797982	1.8035194	2.2574852	2.4743887	2.0003456	3.3882341	2.0384095	1.652195	2.4035342	2.8611324	4.2296412	2.8423138	1.9429734	1.402354	1.9212483	2.8648796	3.3518751	2.5111916	1.6897258	2.0982363	1.8847254	2.975533	1.9679133	3.9555352	1.8965937	5.4759045	1.8672377	2.5443241	4.9452982	3.7935931	6.0795837	4.4581648	4.1115531	4.4602652	3.142951	5.9623459	8.6503162	5.6874379
GSM814241	2.85479452054795	0	6.8840087	4.1935766	5.9605453	3.3575071	6.0683914	4.6368132	5.7574718	5.8399124	6.2139813	4.6469361	7.6402338	2.2225293	4.6380716	4.2797133	5.0807757	4.8543125	5.3309842	5.4377837	5.9977386	5.639229	3.4087445	3.8049914	3.9316632	3.7641471	5.4142256	4.8741847	3.4594416	4.8524198	5.0456539	2.7732854	3.8848947	1.5985577	4.4733666	3.5542803	3.6168294	4.4688323	3.5103405	5.892236	4.6328407	3.2130187	5.2463948	1.0820153	5.0721224	6.0384369	7.8821826	6.3859456
GSM814242	2.86027397260274	0	2.7936261	2.1935351	4.1005155	2.3049843	2.5717957	4.097017	2.1124484	4.3992786	3.0104539	2.0182769	1.9921682	1.5515429	2.3897122	2.2445077	1.7945429	4.9047392	2.6386767	4.8224886	2.9173864	2.5772007	1.3235217	2.1085432	2.0324201	2.3794042	3.2330839	3.949595	1.6819471	3.663791	2.2750541	2.1194464	1.9557157	1.9483999	2.2905649	3.0923475	2.0276711	2.6004113	5.8049967	2.6632325	1.1079408	3.2004936	3.289531	1.9577566	3.19669	4.9669425	2.2846777	3.779705
GSM814243	2.86575342465753	0	2.2967066	2.1648408	2.7060837	2.3773483	2.1179099	3.3142131	2.0731709	4.4863809	2.0066668	2.1192786	2.5623743	3.5797904	1.7537571	1.515416	1.612777	1.377916	2.4068162	2.6871061	2.2980049	2.6189392	1.4619105	2.2092283	3.8095141	3.5805703	3.5693682	2.1582123	1.9236493	2.4142837	2.1042486	2.7660032	4.402162	3.696536	3.1702036	1.7194911	1.6449345	4.6140729	5.8298535	4.4000944	5.541544	4.0270803	1.4605947	6.8914111	1.7470103	7.3431588	8.7286026	4.8121159
GSM814244	2.90684931506849	0	4.3066686	2.4985616	3.376768	2.1008284	3.3782404	4.2359127	3.069578	2.8264133	3.3877515	2.1668796	2.308516	3.1482706	3.0757292	2.7215165	2.3052716	2.4078148	3.4147509	4.2139467	5.1746805	3.0712321	2.2377704	2.6622396	3.2560648	3.6088454	3.3065898	3.6105006	3.2988708	3.3479533	3.0478995	3.413321	2.747478	3.7277672	2.4707944	3.4228935	1.8716213	2.9928061	4.1793409	4.063579	5.0037282	6.9623669	2.5714474	4.0408572	2.9699807	5.6319319	5.7630401	5.9134622
GSM814245	2.93424657534247	0	3.48334577	2.74703513	3.48514944	2.04306653	2.22673935	3.98700665	1.86860834	4.03347714	4.3891052	1.85341496	2.29714296	2.36713166	2.40801842	2.49694738	1.54076518	2.35809742	2.8871917	3.25438697	3.53537352	1.76030793	1.40476953	2.34165933	2.65601474	3.03804934	4.71240323	2.68983149	2.92223936	4.11349336	2.05477679	1.96745252	2.6766247	3.28232667	1.9916493	3.40514205	2.22236813	2.39977018	3.0436317	2.61659772	6.30760749	4.71757264	2.01380051	4.10529013	1.26205775	5.75199693	0.77033557	3.75696591
GSM814246	2.93698630136986	0	2.9705469	2.00130516	4.86016285	1.8180724	1.86808727	3.97707934	0.99791728	2.61689393	3.10944317	1.61605224	1.72897819	1.34375306	1.79984583	1.5520682	1.99719705	1.58490916	1.93258153	1.83007711	2.82927802	2.17363664	1.38499899	1.96398484	1.90238146	2.72337697	4.16782775	1.48747579	2.10050823	2.80618789	1.26501369	3.24165223	3.91701279	4.81534895	3.95833914	4.56244917	1.53751678	2.15482164	5.84925815	4.99001599	5.71139654	3.30901796	2.931976	4.46629543	2.31285783	4.09716416	7.717586	6.58407044
GSM814247	2.95616438356164	0	4.6000376	2.3673488	3.5397902	2.2694604	3.634723	3.2379065	2.490639	4.0447228	3.3061206	1.8706397	2.0454377	2.3644901	1.7324224	3.2067975	2.0805374	1.6697075	1.8607274	4.3095714	3.9692937	2.7376836	1.9378104	1.6115456	2.4359969	2.7631488	2.7323435	2.4848951	2.3348234	2.4325132	2.6417943	3.2008715	3.7035343	3.1833905	2.1309908	3.8752222	1.6229106	2.7880215	4.9975829	3.4095405	5.4110193	5.6562319	2.1073921	5.0666931	2.3330658	6.0877898	9.2990031	7.7978664
GSM814248	2.98356164383562	0	5.4537718	2.5446774	4.6970354	2.2782425	2.990951	5.3798666	5.5797199	5.2166012	6.0925758	3.2749694	1.9913003	2.8847845	2.0709865	4.3464331	3.1630661	4.7064394	4.4160593	6.1372821	5.0339948	3.2778666	2.0172679	2.7663975	3.1992672	1.7894996	4.9517908	4.3783222	1.4607758	3.9022839	3.1996154	1.4040615	2.408495	2.4665403	2.6966966	2.6426197	1.9896054	2.941675	3.7699219	3.3724632	6.015921	5.423467	3.5836975	3.56777	3.9640826	5.6019191	5.8494962	5.703015
GSM814249	2.98630136986301	0	3.2637967	1.8382555	2.3296948	2.1174127	5.3222737	3.2570175	2.2936692	2.4940454	2.2436793	1.8921744	2.041945	2.5585943	2.3292696	1.9578574	1.7353	1.7835063	2.6074494	2.7775196	4.4907111	2.4931895	1.7981933	1.7510201	2.1101116	2.6672181	2.6818571	3.3230663	4.3246327	2.2948508	2.1857121	2.1582218	1.9913586	3.79079	6.4164978	5.7044253	1.7310836	5.7172677	5.4533724	3.5924901	5.9251216	6.4905214	3.5741982	4.1535867	2.0228978	6.2874237	6.6175087	7.0749216
GSM814250	2.98904109589041	0	4.961083	3.094686	5.0828127	2.8306715	4.021251	2.8979346	4.7634371	3.4263955	3.7483799	2.9664336	2.9440151	2.1769373	2.6268855	2.4055922	2.9118987	2.82627	2.5032386	4.133852	5.5711633	2.1053969	2.6866527	1.8237332	3.0813013	2.5261453	2.5521483	3.464457	2.4986065	3.5752623	4.7420555	2.7673806	1.6430469	2.0744471	1.9471148	3.7933397	1.644388	2.9328043	2.7781878	5.1064508	5.3086658	3.3238539	5.3983629	5.2860308	4.4996584	6.0981008	9.7190464	8.2204883
GSM814251	3.00547945205479	0	4.31562398	3.94521852	5.84338115	3.45607249	3.72226043	4.43565473	3.73374141	5.1353546	4.90578364	2.67990975	2.569753	1.51479571	2.93389961	1.88743675	2.43996013	2.23253802	4.25448957	6.93912398	4.60581097	2.58846674	2.20898658	2.28510574	2.43768024	2.17468679	3.40766322	3.37852269	2.99581157	4.04560287	2.37221529	3.81581153	2.28954232	2.38373346	4.55588104	2.64717278	1.91722219	4.74056094	4.19557315	3.67425422	1.38936918	2.21937595	2.90965179	3.50796273	4.09342593	4.29719837	7.93963289	2.88988624
GSM814252	3.01095890410959	0	3.290173	1.871226	3.060635	1.399015	2.241198	4.102788	1.979331	2.98039	3.366664	1.663727	1.970893	1.565683	1.916476	1.838962	1.660465	1.855439	3.013698	3.441507	4.726642	1.916032	1.577696	1.747308	2.153519	2.418601	3.505662	2.259905	1.87203	2.434092	1.633836	1.83267	2.500363	4.879654	2.137949	6.392757	1.926933	2.696341	6.294452	4.899355	6.373993	5.241219	4.760647	5.124657	3.152276	6.379782	9.299003	6.259965
GSM814253	3.02739726027397	0	2.3429326	2.0066258	3.3119958	2.4763236	2.5916684	3.782873	2.4676496	3.8880658	3.8465986	1.8508193	1.754442	1.4304003	1.9565291	2.1081305	2.1266347	1.7782193	2.3165116	3.5092242	3.6916507	2.9525219	1.5867965	2.3364403	3.1731196	1.9335281	3.9324467	3.0907228	3.6452467	2.7114243	1.6178584	1.4246971	4.4825977	5.7784419	2.1509303	5.0679114	2.0800768	3.3259972	6.5899558	5.8387517	6.5804143	4.4409422	4.732227	6.3080942	3.9631287	6.4720469	9.7190464	6.2169198
GSM814254	3.04657534246575	0	3.679904	2.232277	4.219589	1.567558	2.714459	3.453131	2.575382	4.275664	5.191554	2.337474	1.450571	1.07689	1.790303	2.139166	2.699026	1.994941	2.994861	2.942546	3.674179	2.369332	1.441393	2.285982	2.071479	1.942077	4.598125	2.436337	2.232286	2.965963	1.706265	2.399278	4.351581	3.608691	2.502331	3.21135	1.81017	2.236924	7.700514	5.605097	5.357056	4.979656	3.409254	5.596041	4.126849	5.136386	9.719046	7.944325
GSM814255	3.06575342465753	0	3.3169843	3.2298185	3.0576276	1.8893155	3.0741929	3.2268818	2.8032807	1.9614507	2.567661	2.3247384	1.8919881	2.7623263	2.3728767	1.6296177	1.5247119	1.8900615	4.267688	3.6145591	3.4791027	2.4968023	1.6462025	1.8048351	3.0849999	3.4193492	1.9371584	2.5788726	2.5440176	2.5692595	2.5263213	3.4807907	3.9457176	3.8257788	2.8068866	4.1639681	2.3674882	2.3018595	4.1950363	2.2552293	5.2284861	4.6659035	2.386407	4.7563156	5.1828238	6.8716402	7.356601	5.9560506
GSM814256	3.1041095890411	0	4.3352873	2.2952135	3.4153799	2.0727956	4.0889972	3.1365425	3.4492682	3.4518318	3.2144916	2.1712767	2.4269581	2.461163	2.0897932	2.7255206	1.2075254	2.1307721	3.2923816	3.8345084	4.3325981	2.600726	2.295227	1.8731836	1.9574843	2.6957987	3.5786775	3.3630451	2.407386	3.526975	1.6047953	2.604051	1.4226427	3.0378409	2.3484586	4.3143061	2.1211673	2.0918939	4.0671104	4.072979	6.083049	5.8417897	2.7159421	2.6874719	2.8312658	5.8901883	7.8294684	2.4171614
GSM814257	3.11232876712329	0	4.3220869	1.789579	4.3791612	1.9241497	2.3156239	2.8867633	3.3138108	3.7054624	3.6381996	2.2849394	2.3284945	2.0134085	2.4857811	1.6773076	2.3647989	1.6212868	4.0684401	3.0355159	4.2488757	2.4888225	1.9248732	3.1970924	2.1191226	2.9386458	4.4100511	2.5394341	2.6884299	3.5259824	1.9929754	2.8303858	1.7075764	4.7203552	2.7914918	5.5036737	1.6078827	1.8998792	5.4174258	4.4019592	5.8054312	6.4742737	2.5356081	4.3355831	4.1370352	5.9253415	3.3115841	4.6676196
GSM814258	3.13972602739726	0	5.5718556	3.7834953	5.4507486	3.5436977	5.4629446	5.4119155	4.9020475	5.016491	6.4238442	3.5966974	2.5424422	3.6826147	3.8436265	2.7748209	3.3373657	3.7167761	5.139275	4.9767573	5.8857402	3.5535953	2.2905271	2.32752	2.9587654	4.2212681	5.447156	3.3898354	3.8357531	5.1861126	1.9201532	2.0878412	1.8931123	2.4791902	2.75601	5.4286795	2.3419236	5.8961735	3.8056829	4.1522192	6.8631748	6.3362059	2.6891429	4.0189961	3.29492	6.4307317	0.8218718	1.9188776
GSM814259	3.2027397260274	0	5.3397496	3.0337308	4.3656136	2.6105976	5.1204979	3.8058373	5.5379727	5.7199058	6.1869761	4.0057286	4.788227	1.8061756	3.7781929	3.2337793	3.6578051	3.765057	4.2579205	4.5955295	5.4997431	4.1624233	2.3807102	2.5177115	2.7755768	2.9852436	3.8909493	3.8280445	3.2813875	4.2693031	2.6590884	2.6231151	4.9223199	3.7362186	1.6928154	3.9504647	2.5114588	3.087059	3.7480805	4.3350113	5.6204734	4.6796952	3.7651647	3.3305875	3.671128	6.1628025	1.9863135	1.5252125
GSM814260	3.21643835616438	0	4.761276	3.256927	3.487765	1.9068239	2.0615018	3.4652874	4.6223233	5.0681349	7.0321571	2.6802315	2.1164508	1.8761908	3.2959881	1.6366824	2.241145	3.1863137	3.3831603	4.0136027	4.0545747	4.1893525	1.6875404	1.3097079	2.6366925	3.0619717	4.5035289	3.1349231	3.2479261	3.2988635	2.0228019	2.5322414	1.9019308	4.4182942	2.8642555	5.6303152	1.5766197	2.7590109	4.9500581	4.4124453	5.9800722	5.3903975	4.9134613	5.9995449	7.1275052	2.6918651	8.5124858	2.5216172
GSM814261	3.25479452054795	0	3.3504259	2.9186313	3.3500889	1.8496735	2.5301024	2.9999104	2.3652233	3.9237784	3.2516565	1.7287291	2.1135574	1.7885728	2.5070078	2.2198595	1.261174	2.7645759	2.0918956	2.4202594	4.1624026	2.6655167	1.7896622	2.6480841	2.3605066	2.8984945	3.1563848	2.8495341	3.7456755	2.563071	1.7246672	1.8277592	1.9433336	3.4938011	2.302373	6.2998751	1.8142913	4.6287679	5.2268047	4.2241409	5.6793548	4.0469628	3.8311551	5.7233588	2.7881148	5.2943621	10.6785469	8.7615321
GSM814262	3.26849315068493	0	6.0857441	3.2165656	5.800483	3.3165393	3.9142466	5.3118081	4.4705893	3.7408967	4.2618746	2.4948754	2.9362255	4.2240524	2.3495133	2.8659829	2.4648054	2.9436382	3.6359706	4.7280718	4.9361681	3.4209056	2.1408495	2.611005	3.5514227	3.622651	2.9806339	3.5686249	2.2505657	3.0550373	2.2557292	3.2515858	3.2369611	2.1473692	3.1383885	2.9737342	1.9409615	3.6595841	4.931176	3.1525555	2.9461512	5.2360076	1.9269555	0.9555511	4.6209763	6.5685577	4.5900438	7.4514535
GSM814263	3.27945205479452	0	5.0258776	2.0352874	4.811226	2.0857958	3.0278208	3.6128866	3.3938203	3.769179	3.8835203	2.5359499	2.2013776	3.2513626	2.916536	2.6528924	2.5908323	2.4699655	2.7528307	4.4129767	4.0832329	2.4736386	1.9016974	3.744352	5.9338149	3.2926453	3.5834315	2.9511414	3.3727703	3.9228346	5.164205	2.4353907	2.2306124	2.9399082	3.084797	3.8681767	2.3934646	3.8848381	4.3718463	3.7813531	5.5062648	5.7104599	4.6155535	1.0820153	4.9904638	6.3880146	8.1409599	7.8389324
GSM814264	3.33424657534247	0	5.1552155	5.061254	4.7674254	3.3479629	5.6127096	3.144288	3.5299441	5.376029	4.9749276	4.4869762	3.6814904	2.2215365	4.173741	2.6209966	2.7858032	3.9036983	7.2398844	4.355914	4.1537082	4.0668105	3.1700182	4.3249028	3.6031477	2.5685765	3.3746905	3.156377	5.065395	3.5580327	4.6931276	5.3817213	3.1897358	2.3505538	3.0733193	2.2923773	4.973331	3.9092538	3.213881	3.9519422	3.4448837	4.0028026	2.0388607	2.5787587	3.8255997	5.2969426	7.7302301	8.0041867
GSM814265	3.34520547945205	0	3.6068567	2.0799244	4.0737656	1.7888186	1.8972151	4.0435227	3.4206838	3.2761457	6.0240996	1.6246378	1.7479799	2.2197691	1.7720671	2.4603995	1.462821	1.8168073	2.6326129	2.6917114	3.7862164	2.198016	1.8559613	1.8715221	2.2626431	2.3580416	5.3852214	2.6271111	2.3221583	2.8990771	2.2133098	2.2344922	1.7813224	2.4105444	1.7470467	4.5106016	1.9887525	4.5707387	4.973455	5.3000977	4.7511867	6.4871963	3.2065767	4.2761829	3.5923974	4.7800948	7.092006	4.3891282
GSM814266	3.35616438356164	0	6.101965	2.19657	3.611843	2.065298	5.53797	3.984107	4.005333	4.095203	6.028715	3.493407	3.509306	3.147631	2.408769	2.277563	2.670901	2.275538	3.408123	5.694723	5.556979	2.643867	2.323023	3.111701	3.49497	3.257502	5.321189	4.915605	4.227188	3.72298	3.002003	2.833385	2.989753	1.958786	3.480066	4.521316	2.205616	5.634985	3.033839	5.056759	5.145132	4.267478	4.606546	6.511844	1.940598	6.185115	10.029187	2.563884
GSM814267	3.37534246575342	0	3.2665796	2.7123315	2.6238785	1.9121979	2.4623797	4.0289605	2.5576859	4.629723	3.6334227	1.8180337	2.1766672	1.7521183	2.5373942	1.7696229	2.1735944	1.629256	3.3962793	3.4579707	4.8317203	2.1375886	1.6944755	2.1099579	1.8835905	3.0524131	4.7566623	3.2458801	2.3757085	2.5281717	1.4520179	1.7979915	1.692737	3.7802222	3.6040404	4.0711991	1.6427927	2.1461139	4.6705302	6.3705349	6.0477934	6.1879249	4.6787659	3.3906142	5.245965	5.0165672	1.3881619	5.7953461
GSM814268	3.37534246575342	0	5.01604725	2.62204352	4.38226538	2.265087	5.03629136	3.46880786	3.91648671	4.67852731	6.68769189	2.93299764	4.74716776	1.69529893	2.58799547	3.51800876	3.75279388	5.64371256	3.27181477	4.17709183	4.46833475	2.3034486	2.5175143	2.68816169	2.63428386	2.81130218	7.00275001	3.96544772	2.2173192	4.86601353	2.7915332	3.51128279	2.49601496	1.50050782	3.41249221	2.95564106	2.09575527	3.77429968	4.3336236	4.60891021	3.70899381	2.86907342	4.9207441	4.39399785	5.56701556	5.49963908	9.71904644	6.16859951
GSM814269	3.39178082191781	0	4.92272831	2.83282682	4.7751214	2.08411476	4.57078963	3.77628017	3.64571858	4.60875691	5.22034565	2.75372389	3.33200955	1.5979198	3.13748953	3.46330162	2.72593025	2.87617357	3.61763725	4.07183916	4.24307364	2.20022046	1.88391522	2.99527954	2.31260979	2.98917584	4.66138908	4.05971037	2.80832786	4.80511377	2.74370077	3.13685957	1.75126418	2.63892969	5.573639	2.9410881	1.72240334	5.14521432	3.55956734	4.50899231	6.28949579	5.12135108	2.81548153	4.51811756	4.17021862	3.58573582	3.2365241	6.70300029
GSM814270	3.40821917808219	0	4.16921342	3.56200899	5.90721822	2.49807374	2.86961411	4.13656293	2.10497039	4.09843036	6.04773056	4.28865174	1.9844441	2.50002817	2.63694511	2.39577153	4.26023099	2.67189443	2.82057137	2.99008189	3.26550561	2.91353952	1.64734961	2.05196314	2.18565287	2.98069961	4.89082777	5.89900965	1.85912631	2.82568122	2.02816205	3.26469698	2.0687902	2.65003346	3.97817907	1.27040639	1.85257517	2.79482631	2.48081467	3.89071862	0.44697031	2.69970435	5.24904015	0.74491337	3.70383003	4.93313529	3.1543815	3.27757636
GSM814271	3.43561643835616	0	5.7970552	3.0197825	4.4519935	2.6122056	4.5516957	4.0200775	4.5585028	5.7086157	4.9009514	3.7173256	3.747435	2.2491923	2.822727	2.5215524	2.8077991	2.4843345	3.5377462	4.7224548	5.7897003	2.3115498	2.4988007	1.8405931	2.4893037	3.5945231	3.2628776	4.3213406	3.3943667	5.6813822	4.3230067	2.7527883	2.5482089	3.802412	2.6538535	6.0597911	2.1432724	1.6762965	5.8049967	3.5732287	7.0809753	5.7218985	4.6155535	5.8188872	3.5149107	6.1585526	6.967077	8.2204883
GSM814272	3.46301369863014	0	4.015949	3.3877932	2.8862308	2.4615703	3.3944453	4.3142563	2.022317	3.1860429	5.0144173	1.9578977	1.9897674	2.4375561	2.1764057	2.8181595	1.3430478	2.4657999	4.6883203	3.5281057	3.0259831	3.2055611	2.5250882	4.2636598	4.4766412	2.9275565	3.6510298	3.082776	3.2750463	2.0904806	3.1393879	3.8316433	3.1037046	3.0275502	3.5017435	5.2436478	2.5415227	2.053604	5.9460719	2.8057367	6.3240102	6.0222148	3.3009214	5.5077702	3.2783535	5.5074615	4.5844135	8.0669491
GSM814273	3.53698630136986	0	6.9008043	4.118218	4.2057404	3.0854319	7.7377435	3.8642686	5.6889462	5.4105356	5.5288139	3.9795618	5.4859679	2.6233294	3.9833164	2.3344882	3.1940681	3.8108497	4.2373145	5.7823651	6.1386013	2.9634493	3.1050173	2.9905158	2.49867	4.2295222	3.7714422	4.8307113	3.6500921	5.9408473	5.0600776	2.1619487	2.5504929	3.0771151	2.9984899	3.922935	2.595815	4.7099897	2.9838947	5.6410616	4.7170024	3.2065124	3.5647713	6.8238896	2.0441585	5.6542185	10.0291866	2.856486
GSM814274	3.54246575342466	0	3.9980663	1.9073938	3.2119611	1.9472546	3.4524689	2.9216095	3.6257799	3.6278093	3.7134163	2.7721449	1.9807517	2.0721453	2.2595394	1.4414538	1.7493045	1.5135033	2.0011543	2.9280512	3.8477465	2.2456016	1.9716396	1.8870535	2.0988792	2.5666812	4.8228204	3.0181439	1.6173802	1.8185244	1.3345833	2.9751063	2.4492927	3.4470202	2.3075223	2.6356653	1.4063076	2.2399461	5.6128724	3.9772589	6.2064199	5.4392008	5.5355402	0.1996499	2.1156036	5.2465731	0.8448641	7.1057511
GSM814275	3.56986301369863	0	6.2168094	3.2402917	3.6270142	2.3900896	6.6033578	4.1830434	4.7506015	4.5645201	5.3492765	3.4708787	3.3432057	2.1859075	3.5846292	2.8676851	3.0376998	3.3977095	4.2786384	4.8196383	5.0429299	3.2883391	2.7755323	4.0551575	2.9872999	2.8949269	3.5366734	3.7974853	3.6334871	4.5348968	4.5643195	2.1174487	3.097584	1.7676088	2.2854914	5.8296143	2.8619524	4.6831438	4.5953625	2.8025638	5.0168878	3.7493484	1.838118	3.3009248	2.6411874	4.9293897	5.5715634	2.2621703
