# Supplementary material for: Development and validation of cancer-associated fibroblasts-related gene landscape in prognosis and immune microenvironment of bladder cancer
Source: Front Oncol. 2023 Jun 15;13:1174252. doi: 10.3389/fonc.2023.1174252 (PMC10309557; doi:10.3389/fonc.2023.1174252)
Supplement: Supplementary file 4 [file Table_4.xls]

id	futime	fustat	POF1B	ARMCX1	ALDOC	C19orf33	KRT13
TCGA-ZF-A9RN	2.35342465753425	1	2.0940935	3.9851767	3.3653458	0	6.3212804
TCGA-ZF-AA4W	1.34520547945205	0	3.464104	3.598842	4.88095	0	5.861105
TCGA-XF-A9SU	0.358904109589041	0	3.723107	3.412909	3.322147	0	2.705155
TCGA-DK-A3IQ	0.564383561643836	0	3.1202121	5.2570076	4.8897576	0	9.083021
TCGA-DK-A1A7	0.747945205479452	0	3.2506839	1.8111727	3.1588229	0	7.0148612
TCGA-DK-A3X1	3.89041095890411	1	4.6239699	2.4972823	2.1996093	0	5.585528
TCGA-CF-A9FM	0.46027397260274	0	5.5142242	4.167006	5.0377042	0	10.7794065
TCGA-BT-A20V	0.224657534246575	0	4.4668913	2.8005829	5.3486418	0	7.5432367
TCGA-GV-A3QF	0.687671232876712	0	5.0090554	6.014928	6.3760835	0	2.6337329
TCGA-DK-A6B2	1.82191780821918	1	4.7827638	4.6756212	2.9485252	0	9.2108688
TCGA-E7-A519	1.49041095890411	0	3.6132133	2.0305247	3.3419009	0	8.0811908
TCGA-4Z-AA7S	0.802739726027397	0	5.6324382	2.758162	5.5324575	0	5.7774652
TCGA-DK-A3IK	5.96438356164384	1	5.105062	2.630741	3.286476	0	4.846168
TCGA-C4-A0F1	0.301369863013699	0	4.3586383	4.3082342	6.3133688	0	2.0040648
TCGA-E5-A4TZ	1.24657534246575	0	5.0136072	2.2165734	5.2733595	0	11.7070993
TCGA-DK-A3WW	0.0547945205479452	0	1.1417456	2.4661996	4.8426961	0	6.0298302
TCGA-ZF-AA56	1.18904109589041	0	4.399691	2.866005	6.157766	0	10.617613
TCGA-YF-AA3L	2.74794520547945	1	3.6223306	2.433831	3.8971909	0	5.6999771
TCGA-DK-A6B0	4.49041095890411	1	4.7483757	2.5949818	5.6196875	0	10.8800874
TCGA-G2-AA3C	2.93698630136986	1	1.1315079	4.0985764	5.1670801	0	1.4050073
TCGA-BT-A3PJ	1.27945205479452	0	1.1808282	5.6295641	3.0152883	0	2.0584228
TCGA-FD-A62O	4.90958904109589	1	5.4372699	2.8185247	5.1439111	0	6.2437628
TCGA-G2-A2ES	1.03287671232877	0	5.2055782	3.2299102	5.4135535	0	8.9293639
TCGA-GC-A3YS	0.254794520547945	0	2.250003	3.570894	5.384287	0	5.163274
TCGA-DK-A6AV	0.687671232876712	0	4.1264918	2.1123877	4.4840331	0	6.3144805
TCGA-GU-A42Q	4.21369863013699	1	3.1528446	3.1464599	6.219633	0	6.771839
TCGA-CF-A47W	0.421917808219178	0	3.95559231	3.8351125	4.87299113	0	11.46985569
TCGA-XF-AAMQ	0.101369863013699	0	5.161254	2.567192	4.205471	0	7.06709
TCGA-K4-A3WS	4.26301369863014	1	4.662868	5.62917	3.774224	0	3.650631
TCGA-C4-A0EZ	1.18630136986301	0	3.2313031	3.312589	5.8049179	0	3.893752
TCGA-CF-A47S	1.73424657534247	1	4.01767	3.0133894	4.7273511	0	5.7656258
TCGA-XF-A9SX	1.69041095890411	1	2.7321958	3.4863144	2.6482629	0	1.2898919
TCGA-XF-A9T4	1.86301369863014	1	1.734633	2.589116	4.186514	0	10.162151
TCGA-KQ-A41P	1.14520547945205	0	4.624105	2.94945	3.756366	0	7.650698
TCGA-C4-A0F6	1.68493150684932	1	5.1136009	2.6966383	4.2459889	0	9.7776479
TCGA-FD-A3B6	0.350684931506849	0	2.3314913	4.8379617	2.5661651	0	2.0182017
TCGA-4Z-AA87	1.4986301369863	0	4.961037	3.145043	3.913302	0	3.920462
TCGA-DK-A1A6	1.4986301369863	0	4.4330094	2.4230629	4.3131848	0	2.6559348
TCGA-DK-A1AD	2.47671232876712	1	4.8066952	4.3783929	3.4981718	0	7.8561047
TCGA-4Z-AA84	1.57534246575342	0	3.855177	2.3577696	2.7722806	0	3.9869038
TCGA-CU-A0YR	1.06301369863014	0	5.3885232	3.1858686	2.7165189	0	3.968091
TCGA-FD-A43N	1.62465753424658	1	4.804826	2.987511	4.732499	0	9.445787
TCGA-BL-A13I	1.47945205479452	0	1.591736	4.5491469	2.2744606	0	2.99917
TCGA-XF-AAN7	1.4958904109589	0	1.1524444	3.2690232	3.654093	0	1.5326396
TCGA-CU-A3YL	3.21643835616438	1	4.8061792	3.4212176	4.5913674	0	10.2027415
TCGA-C4-A0F0	2.75342465753425	1	1.1112512	6.2187388	2.7148034	0	1.2115913
TCGA-FD-A3SR	1.47671232876712	0	5.9066354	4.3468405	3.8315612	0	3.2410521
TCGA-CF-A47V	1.30684931506849	0	3.5636096	3.301738	3.9306125	0	5.4929899
TCGA-GV-A40G	1.64109589041096	1	4.7361489	2.5042366	3.8351732	0	4.9232308
TCGA-DK-AA6U	0.178082191780822	0	5.620827	1.7781609	3.8966679	0	6.9295354
TCGA-FD-A3N6	13.8109589041096	1	4.8395166	1.8271138	6.3002351	0	1.4703638
TCGA-2F-A9KR	1.46849315068493	0	4.646215	5.058769	5.786887	0	9.603956
TCGA-CF-A3MF	4.39452054794521	1	2.0816954	1.7518815	1.8011827	0	3.9330837
TCGA-CU-A3KJ	0.268493150684932	0	4.1012009	2.0649287	5.1453348	0	1.9087946
TCGA-XF-A8HB	1.58356164383562	0	3.681287	1.8309305	4.5656631	0	9.7035961
TCGA-FJ-A871	1.96986301369863	1	1.7271045	3.7269372	6.0142879	0	6.3115668
TCGA-E7-A4IJ	1.33150684931507	0	5.071244	3.205706	3.749328	0	7.563434
TCGA-BT-A42E	1.48493150684931	0	3.2555712	3.1051365	3.2527844	0	5.4531714
TCGA-DK-A1AF	0.715068493150685	0	5.490092	4.787901	3.528326	0	9.103691
TCGA-GU-AATO	0.175342465753425	0	3.025433	2.634193	5.53606	0	2.561819
TCGA-BT-A20U	1.32602739726027	0	4.2761701	2.9208296	5.2221434	0	9.2891706
TCGA-DK-A1AA	1.54794520547945	0	5.4299661	2.2551954	4.9805061	0	11.1979104
TCGA-GV-A3JW	0.208219178082192	0	6.0977888	6.5384907	5.0584274	0	7.0581573
TCGA-ZF-AA5H	1.74794520547945	1	1.5381769	3.038426	5.0619561	0	2.6473035
TCGA-DK-A6B6	1.01369863013699	0	5.3767628	1.9829381	4.116633	0	5.4536119
TCGA-E7-A6MF	0.578082191780822	0	5.3500412	5.2223822	4.3646779	0	11.0603609
TCGA-GV-A3QI	0.90958904109589	0	5.3512416	2.1286643	5.3352388	0	2.0886152
TCGA-XF-A9T3	4.67945205479452	1	2.6260791	4.1933866	3.2988829	0	3.8674096
TCGA-DK-AA77	1.06575342465753	0	5.344123	2.7014538	5.7952326	0	10.3342438
TCGA-2F-A9KQ	0.635616438356164	0	5.7151856	2.5388358	5.2049505	0	4.9169295
TCGA-XF-A8HC	1.17260273972603	0	4.9302508	6.6758881	3.1795033	0	2.175607
TCGA-XF-A9SP	1.2986301369863	0	3.2342488	4.1549673	3.1365615	0	3.7248963
TCGA-BL-A5ZZ	0.901369863013699	0	2.563868	4.883049	5.20713	0	3.403765
TCGA-S5-AA26	2.75068493150685	1	4.2520834	2.1218283	5.4037955	0	9.6564986
TCGA-GU-A766	1.75342465753425	1	1.258417	5.043628	3.384392	0	2.126247
TCGA-UY-A8OC	2.05479452054795	1	2.6030404	5.0999035	4.1991024	0	7.7736534
TCGA-FD-A5BR	0.523287671232877	0	4.334702	3.46971	4.022389	0	10.208976
TCGA-4Z-AA7Q	1.38904109589041	0	2.982495	2.165908	4.958943	0	7.91338
TCGA-HQ-A2OE	7.19178082191781	1	4.4489859	1.8744814	5.9898524	0	3.0154887
TCGA-XF-AAMX	0.0465753424657534	0	5.7298427	2.9804185	4.7765912	0	6.6390487
TCGA-YC-A89H	4.22465753424658	1	4.251235	2.448053	5.921726	0	10.800429
TCGA-GC-A3OO	4.27671232876712	1	4.8086164	4.4470086	5.3282219	0	8.6872489
TCGA-BT-A2LB	1.11232876712329	0	4.521172	3.281908	4.637486	0	5.671233
TCGA-ZF-AA54	2.81917808219178	1	1.1600347	5.4963639	4.1682167	0	1.0935798
TCGA-FT-A3EE	3.18630136986301	1	3.8110318	2.2997444	3.6724378	0	8.4084166
TCGA-FJ-A3ZF	5.55342465753425	1	5.0758276	1.8371426	4.2482091	0	1.9151024
TCGA-DK-A3X2	3.03561643835616	1	2.9527005	3.1922936	6.315883	0	12.1412503
TCGA-GV-A3JZ	6.63835616438356	1	5.637203	2.655785	4.683721	0	2.280004
TCGA-DK-A2I2	0.983561643835616	0	2.580486	3.000453	4.775051	0	2.891071
TCGA-K4-A83P	3.98630136986301	1	3.5462089	4.1736011	3.6738154	0	6.6301773
TCGA-BT-A20Q	0.706849315068493	0	3.836858	3.510818	5.102491	0	10.285181
TCGA-GU-A42R	2.44657534246575	1	4.8007439	3.1184899	3.7734013	0	10.5718085
TCGA-FD-A5BU	0.942465753424658	0	1.3090035	3.612046	4.4533793	0	7.6919532
TCGA-GD-A3OS	1.43013698630137	0	2.3294093	6.2669164	7.0656574	0	4.9105998
TCGA-FD-A6TG	2.18630136986301	1	4.2537509	4.3378326	4.4845508	0	3.8279418
TCGA-GV-A3QK	0.003	0	4.5637659	2.01598	4.4876827	0	5.0503086
TCGA-K4-A5RI	4	1	1.486293	2.842644	6.008663	0	10.655404
TCGA-FD-A43Y	0.221917808219178	0	1.866732	4.458096	4.440579	0	4.674396
TCGA-DK-A3IV	1.12328767123288	0	6.1078927	2.5545886	5.2702838	0	6.8088442
TCGA-G2-A2EL	1.95068493150685	1	4.3273656	5.1234705	6.2507408	0	1.322749
TCGA-XF-AAN2	0.189041095890411	0	4.108159	2.706971	5.007768	0	8.680436
TCGA-XF-AAMG	2.0027397260274	1	3.8786785	4.0012096	4.3832924	0	2.2013137
TCGA-GU-A763	1.89315068493151	1	3.9532217	4.3496861	4.4397256	0	6.8805213
TCGA-G2-AA3D	1.56712328767123	0	4.872189	3.648543	5.488159	0	10.080261
TCGA-E7-A97P	1.05479452054795	0	4.123031	4.405343	4.43287	0	9.097023
TCGA-5N-A9KM	3.24931506849315	1	4.4586299	3.438245	5.9255061	0	1.3687037
TCGA-ZF-A9RC	0.512328767123288	0	3.223394	3.795154	3.605111	0	8.928825
TCGA-FJ-A3ZE	2.16164383561644	1	4.8186144	5.9253657	3.9334927	0	10.2580416
TCGA-YC-A8S6	1.34794520547945	0	4.598628	4.169665	3.186398	0	8.752585
TCGA-UY-A9PF	1.59452054794521	1	4.8861027	2.3898597	2.9044914	0	6.137378
TCGA-GV-A3QG	1.03013698630137	0	3.6218955	3.9676147	3.8946362	0	1.2461147
TCGA-CF-A3MG	1.91506849315068	1	4.7897173	3.0724015	7.213171	0	6.6023924
TCGA-E7-A4XJ	3.98356164383562	1	4.0398651	2.5784319	3.4803711	0	8.2744531
TCGA-ZF-A9R0	1.67671232876712	1	3.5476789	2.6166664	6.1984621	0	9.2774607
TCGA-GC-A3I6	2.01095890410959	1	5.0853438	2.6289067	3.8738578	0	10.1732444
TCGA-XF-A9SH	1.05479452054795	0	4.538318	3.337102	3.890042	0	8.692903
TCGA-UY-A78L	1.05205479452055	0	1.1358166	2.6837651	5.3170868	0	6.175929
TCGA-XF-AAN5	1.32876712328767	0	1.1112512	2.5846327	3.8287574	0	7.0573751
TCGA-CF-A9FL	2.91506849315068	1	4.583347	4.865664	4.265178	0	9.9837465
TCGA-XF-AAMY	0.852054794520548	0	5.02703	3.542828	2.950749	0	1.422381
TCGA-GU-A767	2.24657534246575	1	3.790934	6.133147	4.739051	0	10.347536
TCGA-G2-A3IB	0.83013698630137	0	2.852091	1.757901	6.387541	0	10.576418
TCGA-2F-A9KT	3.33972602739726	1	1.721359	2.479497	5.21092	0	10.111198
TCGA-FD-A62S	0.186301369863014	0	1.868963	4.380282	4.878053	0	4.994498
TCGA-G2-AA3B	1.84657534246575	1	5.4988218	2.9930842	4.6145278	0	6.5731027
TCGA-XF-AAMW	1.69315068493151	1	3.9904696	4.3880904	4.3326025	0	7.4099956
TCGA-CU-A0YN	1.24383561643836	0	2.2998215	3.1318825	4.5750909	0	5.7703431
TCGA-XF-AAMH	1.27945205479452	0	3.77708	1.878049	5.726024	0	6.710826
TCGA-DK-A2I6	1.07945205479452	0	1.1508247	2.1209514	2.7701723	0	1.2006787
TCGA-DK-AA6Q	1.47671232876712	0	1.964245	2.799467	4.843806	0	9.542529
TCGA-XF-A8HI	1.01917808219178	0	5.381374	3.9306806	5.2802561	0	10.5890393
TCGA-E7-A7PW	5.05479452054795	1	4.303795	4.832471	3.867863	0	7.456525
TCGA-H4-A2HQ	0.473972602739726	0	4.745466	3.853705	6.9155064	0	10.798796
TCGA-XF-AAN0	5.4	1	3.98702	2.868084	3.320769	0	12.026055
TCGA-BT-A0YX	7.23561643835616	1	3.829356	1.9037812	4.5058374	0	12.5466304
TCGA-ZF-A9R3	1.58082191780822	0	5.3533344	2.413027	5.2361124	0	4.6864852
TCGA-K4-A3WU	0.583561643835616	0	4.936167	4.570447	4.249536	0	3.902714
TCGA-DK-AA71	1.43561643835616	0	4.539232	2.096126	4.90459	0	11.535232
TCGA-XF-A9T2	0.750684931506849	0	4.914229	4.213996	5.128694	0	3.592323
TCGA-FD-A5BY	0.287671232876712	0	4.5877911	3.3803166	5.5148928	0	10.7434627
TCGA-DK-A3WX	1.26027397260274	0	1.597903	3.667964	3.848062	0	2.567387
TCGA-FD-A62N	3.74520547945205	1	2.0527494	3.6099969	3.64069	0	1.1890082
TCGA-HQ-A5NE	1.77808219178082	1	4.852031	3.22977	3.461988	0	9.616874
TCGA-DK-AA6R	1.72602739726027	1	4.566664	5.278577	3.39076	0	10.505371
TCGA-XF-A9SI	3.08767123287671	1	2.8793986	5.2304843	4.3672648	0	1.9572802
TCGA-UY-A8OD	1.35616438356164	0	3.9799995	4.0881453	2.9746212	0	1.2298991
TCGA-FJ-A3Z7	0.156164383561644	0	2.7305804	2.6002974	2.0560584	0	1.3017552
TCGA-G2-A2EJ	1.00821917808219	0	5.3134837	3.387272	4.8673047	0	4.8739148
TCGA-G2-A2EK	5.86027397260274	1	4.9824916	4.2691504	4.2497639	0	8.6887351
TCGA-FD-A3SS	0.0547945205479452	0	4.893457	2.599365	4.166674	0	9.688155
TCGA-ZF-AA4U	5.54520547945206	1	4.4377625	2.882163	6.0381045	0	11.4255536
TCGA-SY-A9G5	1.3972602739726	0	3.21817	3.901216	5.469601	0	10.838682
TCGA-GU-A764	1.70684931506849	1	2.5374275	3.2258783	2.596094	0	9.0198523
TCGA-G2-A2EF	2.58904109589041	1	1.1112512	6.0792344	4.9156529	0	4.6034005
TCGA-K4-AAQO	0.945205479452055	0	4.751092	5.163269	5.404106	0	7.82561
TCGA-DK-AA6L	2.46301369863014	1	3.5850141	2.6761422	4.6070911	0	10.6752345
TCGA-FD-A3SJ	1.13698630136986	0	4.850706	4.85957	4.865486	0	6.860774
TCGA-G2-A3VY	1.31780821917808	0	6.1809983	2.32927	4.4622762	0	2.3997673
TCGA-CU-A3QU	7.40547945205479	1	6.2301921	2.2998543	4.8267395	0	1.4883783
TCGA-GC-A3RB	3.63287671232877	1	5.697571	2.129084	5.932861	0	10.291619
TCGA-GC-A3RD	5.53424657534247	1	5.409661	4.714443	4.150571	0	8.656262
TCGA-E7-A6ME	0.0520547945205479	0	5.068878	6.311475	5.574018	0	6.555465
TCGA-UY-A9PD	0.126027397260274	0	5.177393	3.304243	3.031176	0	3.096046
TCGA-BT-A42F	1.65205479452055	1	2.4614345	2.5113968	2.577743	0	1.9948093
TCGA-FD-A3SQ	1.13698630136986	0	3.7768687	4.1350105	4.736453	0	2.9363886
TCGA-ZF-A9RF	0.898630136986301	0	1.1821136	2.5830083	5.3100245	0	2.6721603
TCGA-DK-A1A3	1	0	5.3645588	3.3471587	3.031857	0	4.8767269
TCGA-BT-A2LA	1.39178082191781	0	1.1371018	6.0790749	5.4501458	0	2.089451
TCGA-FD-A5BT	0.46027397260274	0	1.1673059	4.0390797	4.4486523	0	1.4342719
TCGA-BL-A3JM	0.517808219178082	0	4.7511148	2.9761423	3.9457965	0	2.1919208
TCGA-CU-A72E	0.271232876712329	0	3.941344	3.092252	4.648424	0	11.830381
TCGA-GV-A3QH	1.39178082191781	0	5.7403487	5.4278171	5.8535086	0	2.6229693
TCGA-FD-A6TF	2.27945205479452	1	3.3521768	4.3596552	3.366837	0	10.3171821
TCGA-XF-A9SJ	0.003	0	3.8455274	3.371755	4.6645857	0	3.3409114
TCGA-ZF-A9RL	1.91780821917808	1	5.2808415	6.1433954	3.7109753	0	7.858864
TCGA-E7-A678	5.12054794520548	1	4.4662612	3.6312583	4.952062	0	11.1799013
TCGA-GV-A6ZA	0.153424657534247	0	4.8371562	2.1165346	4.8853368	0	8.8344617
TCGA-FD-A5C1	5.34794520547945	1	1.15595	3.265321	4.041306	0	2.427266
TCGA-UY-A78K	0.0958904109589041	0	4.0925998	2.6253118	2.8040635	0	5.1640699
TCGA-DK-A1AE	1.75890410958904	1	3.1685543	3.0513795	4.9523161	0	3.8653525
TCGA-LT-A8JT	4.51780821917808	1	5.6673359	2.7770595	4.1421565	0	3.9972589
TCGA-BT-A20O	2.07671232876712	1	1.5625988	3.7668678	3.0571706	0	1.125455
TCGA-XF-A9SV	4.94246575342466	1	4.3808721	3.2042983	4.3039247	0	7.3924131
TCGA-GD-A6C6	2.17808219178082	1	3.3936897	1.2113344	3.5823859	0	5.7113096
TCGA-KQ-A41N	0.997260273972603	0	3.7643243	3.4039724	2.6024393	0	9.0781081
TCGA-4Z-AA7W	0.931506849315068	0	2.056355	2.1605391	3.8207816	0	7.5108185
TCGA-CF-A9FH	1.07123287671233	0	4.6410885	4.2416542	6.4335283	0	3.6928264
TCGA-KQ-A41Q	3.8986301369863	1	4.9795993	2.1361597	5.6578065	0	1.6915344
TCGA-E7-A3X6	0.635616438356164	0	5.17707	4.353788	5.355924	0	9.980917
TCGA-4Z-AA81	0.989041095890411	0	1.5499412	1.5530665	2.8801194	0	10.1360142
TCGA-DK-A1AB	1.58356164383562	0	5.036536	4.304082	5.423219	0	8.200312
TCGA-XF-A9T0	1.31506849315068	0	4.24463	2.862624	5.930546	0	3.061421
TCGA-XF-A8HF	1.25205479452055	0	3.859784	2.684741	4.29922	0	10.423336
TCGA-E5-A2PC	0.997260273972603	0	2.5940844	3.0212463	4.7588954	0	11.0008143
TCGA-E5-A4U1	0.912328767123288	0	4.45569245	3.60564821	4.49743312	0	5.85408916
TCGA-XF-A9SY	4.33424657534247	1	1.2799595	3.6634488	4.1485441	0	1.1643959
GSM340607	3.62465753424658	0	2.2410083	2.5203681	3.3254313	4.7974435	7.9396329
GSM340609	3.67671232876712	0	3.8456811	2.2239673	4.9115927	5.2136548	7.3002762
GSM340612	3.72602739726027	0	2.6851233	4.8970958	3.3327251	5.8624808	1.9951804
GSM340613	3.74794520547945	0	4.57885536	1.92615826	5.56949522	6.03499696	4.55791305
GSM340615	3.84383561643836	0	3.3651867	2.8181626	5.6708036	7.2827266	9.4712088
GSM340616	3.86849315068493	0	4.151899	2.9014078	4.0213184	6.6211169	9.7190464
GSM340617	3.87945205479452	0	5.077741	3.537923	4.351171	6.040704	10.029187
GSM340621	4.04109589041096	0	4.307976	4.347223	4.605102	5.879172	10.678547
GSM340623	4.06301369863014	0	4.7148195	2.132723	4.1698683	5.6236292	2.5909283
GSM340624	4.08219178082192	0	4.1852063	3.0564086	4.4606781	6.8605867	10.6785469
GSM340625	4.0986301369863	0	4.79183	4.004389	4.807667	7.886941	8.359328
GSM340627	4.14520547945205	0	5.208024	3.63798	5.423592	7.140564	5.394383
GSM340633	4.35342465753425	0	4.6686777	3.2903638	5.2064194	6.8754482	10.0291866
GSM340634	4.41643835616438	0	3.1518894	5.9930704	3.9132484	5.0066294	7.5713122
GSM340635	4.42465753424658	0	4.0646597	4.3879464	3.8265278	6.2278607	9.4712088
GSM340637	4.46575342465753	0	4.3347154	4.6680651	3.3663794	4.4825855	9.4712088
GSM340638	4.46575342465753	0	5.0328096	3.4933426	4.6786931	6.6799912	9.1466678
GSM340652	4.76986301369863	0	4.9803327	2.697182	6.2535508	6.3959057	9.1466678
GSM340654	4.77260273972603	0	7.530988	3.0006518	2.793202	5.2630295	0.1397786
GSM340655	4.8027397260274	0	7.9602577	2.0880673	2.3353141	3.4201115	4.9326282
GSM340656	4.82739726027397	0	4.1697274	4.8909189	6.601091	6.8419278	6.3074285
GSM340657	4.84931506849315	0	4.4209549	1.6488313	4.0607476	6.3702283	6.0281409
GSM340658	4.8986301369863	0	4.06419571	3.69739887	5.33860544	6.33863654	9.71904644
GSM340660	4.92054794520548	0	2.156144069	5.503709178	5.09393352	2.611995347	2.039043336
GSM340661	4.94520547945205	0	4.3663575	2.8176079	5.3220394	6.4945037	8.7286026
GSM340663	5.00547945205479	0	2.2072113	2.1779152	5.825532	4.9776761	8.3195803
GSM340664	5.01643835616438	0	4.79426534	1.82320711	6.09548911	3.27975199	9.29900311
GSM340668	5.13972602739726	0	5.365972	3.438582	2.805099	6.259965	9.011478
GSM340669	5.17808219178082	0	5.5175748	1.9970901	5.4678413	5.4882225	9.4712088
GSM340670	5.18082191780822	0	3.5415683	4.1375183	3.9970658	6.6941596	8.8106823
GSM340671	5.24931506849315	0	3.8431527	2.2007593	4.6791747	8.3238613	4.9554083
GSM340672	5.25205479452055	0	3.48244376	3.03572287	4.13472802	6.97420428	8.23802082
GSM340673	5.25753424657534	0	6.6038195	3.7527671	4.5175803	3.8391919	0.424807
GSM340674	5.29315068493151	0	2.01827872	5.36395586	3.82279398	2.66404306	3.3804776
GSM340675	5.31232876712329	0	4.1174992	2.6512857	7.0277837	7.1405638	9.0114782
GSM340676	5.36164383561644	0	5.1261108	4.911382	3.8903384	4.8853149	5.6036805
GSM340677	5.36986301369863	0	3.22675244	4.95254805	5.81270359	7.30488617	2.30441971
GSM340678	5.41917808219178	0	5.1446016	1.833047	7.3977472	5.7889119	-0.7564325
GSM340679	5.41917808219178	0	3.82955526	4.06036502	3.83034761	5.34023373	5.04329138
GSM340680	5.44383561643836	0	4.8078102	2.606072	5.7915176	5.7832058	7.9396329
GSM340683	5.4986301369863	0	5.1732113	4.9090999	4.57308	5.3141848	0.7060087
GSM340688	5.70684931506849	0	6.489606	3.463763	5.502099	5.879172	3.876452
GSM340690	5.71232876712329	0	4.581204	1.7784825	5.355434	6.5918	9.4712088
GSM340691	5.72602739726027	0	4.7511573	1.6762965	4.3229888	6.8988551	7.9199664
GSM340694	5.81369863013699	0	5.5119944	2.5538092	2.9401903	5.6178576	1.5486981
GSM340695	5.83013698630137	0	3.4366486	3.7691007	3.7070332	7.0627382	10.0291866
GSM340696	5.84109589041096	0	2.91413103	2.83651284	5.71057894	5.92822518	7.70584609
GSM340697	5.9013698630137	0	3.3286792	3.9666488	5.2995584	5.3425187	6.4924341
GSM340698	5.93424657534247	0	5.33864819	2.1937942	5.73672336	5.50860626	0.66779571
GSM340701	6.08493150684932	0	1.86571372	5.68155543	6.27139723	2.62152245	-0.75643254
GSM340705	6.12876712328767	0	2.6148549	4.1111195	3.397404	4.1075606	6.5576688
GSM340708	6.19178082191781	0	4.6837088	3.2009188	4.392167	5.4577854	2.3425641
GSM340711	6.44657534246575	0	2.8760162	3.3035699	4.6958034	5.0674445	7.7058461
GSM340715	6.51780821917808	1	5.99358386	3.57175772	5.64850842	5.6981233	8.40717113
GSM340716	6.52602739726027	1	4.4105339	2.1792147	4.2297737	5.73818	9.0114782
GSM340718	6.61095890410959	1	4.1573572	3.7627963	3.7160621	4.5462248	7.4898299
GSM340719	6.70958904109589	1	5.133861	3.8327279	3.1200729	6.270219	9.0114782
GSM340720	6.73424657534247	1	3.18095027	4.692532	3.95418929	3.17062811	3.57893093
GSM340721	6.8	1	3.9418796	3.0907307	4.3428579	5.8178068	0.3492287
GSM340725	6.90684931506849	1	3.9444751	2.5437274	3.7783149	7.056956	2.9427372
GSM340727	7.0027397260274	1	3.5097707	3.07843713	3.06219647	5.99883885	10.02918657
GSM340728	7.01917808219178	1	2.08034273	2.28391797	5.29309143	6.87544822	2.42504455
GSM340729	7.02191780821918	1	4.54699768	4.90986863	5.97668432	5.85969952	-0.75643254
GSM340730	7.07397260273973	1	3.7615833	2.9068316	3.7261372	6.2032385	8.1115652
GSM340731	7.1041095890411	1	5.29656762	2.05583075	6.06216205	6.71226701	6.70175132
GSM340732	7.15616438356164	1	1.4621878	3.37677041	4.86835126	6.82713383	7.49739181
GSM340733	7.24383561643836	1	2.90929175	2.99487762	2.45860175	6.20023874	8.08200131
GSM340735	7.43561643835616	1	3.8311745	2.3778755	5.555922	6.6344285	8.9083042
GSM340737	7.63013698630137	1	3.1754843	3.7517043	4.2125789	6.5418051	10.0291866
GSM340741	8.05479452054795	1	5.52089593	2.59838522	6.28057027	6.22786069	-0.02647783
GSM340744	8.08493150684932	1	6.50735329	3.14579382	6.00450596	5.95192481	5.15193247
GSM340747	8.58082191780822	1	6.8937335	4.13957428	4.19078082	2.89528495	-0.75643254
GSM340749	8.76164383561644	1	2.8547611	5.3113668	4.1751144	6.0851045	7.7434877
GSM340751	9.52054794520548	1	3.8440084	2.3039339	4.4618405	7.0043709	5.896141
GSM340754	9.91232876712329	1	4.0769586	3.2519704	3.9957856	6.077633	6.4055527
GSM340757	10.2356164383562	1	5.5609345	4.0318302	4.9235556	6.0955485	2.6810742
GSM340759	10.2958904109589	1	2.84221307	5.24840128	4.24197355	5.04092857	7.54495199
GSM340761	10.6	1	2.91673077	3.83972478	4.48236707	5.17012443	3.18145983
GSM340762	10.6575342465753	1	4.7315877	3.3419618	3.5250429	5.6383867	8.4071711
GSM340768	5.58356164383562	1	4.93212281	3.26046704	5.15090941	3.57235605	7.56230816
GSM814055	0.0849315068493151	0	4.793277	3.9769708	4.1238069	4.8901024	8.9083042
GSM814058	0.175342465753425	0	5.1379381	5.3368659	4.065886	6.7368341	8.5752709
GSM814061	0.26027397260274	0	5.005645	2.102644	3.886998	5.679074	4.828348
GSM814064	0.301369863013699	0	2.42173376	2.78167064	4.66717685	4.41971744	5.95794822
GSM814066	0.36986301369863	0	4.9365726	3.1944137	2.7906704	6.8383165	7.6497652
GSM814068	0.435616438356164	0	2.2216373	4.8267615	3.5434664	3.4405473	0.4868107
GSM814069	0.441095890410959	0	5.8788488	2.3977041	5.0763601	5.2376777	5.0652694
GSM814070	0.457534246575342	0	2.8812582	5.4576093	2.7652181	6.3083969	10.6785469
GSM814071	0.473972602739726	0	4.7777433	3.1972532	4.5172703	5.4830078	8.5752709
GSM814072	0.487671232876712	0	3.9745329	3.3813249	4.4044518	6.7212514	9.2990031
GSM814073	0.506849315068493	0	3.57792255	2.74526153	3.5701599	7.72182004	10.02918657
GSM814074	0.523287671232877	0	3.4214065	3.281906	4.0844872	6.8754482	9.4712088
GSM814075	0.526027397260274	0	2.4294698	3.1185834	4.167497	4.2045108	10.6785469
GSM814076	0.531506849315069	0	4.7387174	4.6088185	2.4012568	1.9924284	4.5975181
GSM814083	0.564383561643836	0	3.86817669	3.29701888	4.26021031	6.19110479	1.51249165
GSM814085	0.583561643835616	0	5.5776498	5.0708778	2.3699534	5.673622	1.2041773
GSM814086	0.597260273972603	0	4.66147	2.040296	4.382432	5.244091	9.011478
GSM814089	0.704109589041096	0	3.285272	4.1996458	5.8350625	6.1331337	9.7190464
GSM814091	0.750684931506849	0	7.775154	2.918897	4.800609	5.669592	5.803427
GSM814092	0.758904109589041	0	6.17835846	5.1377383	2.28984904	5.77366797	3.45146979
GSM814093	0.8	0	4.5722458	2.9621204	5.7321142	6.2437193	8.9083042
GSM814098	0.843835616438356	0	4.3832125	4.3074139	3.8213909	5.3411764	6.6763234
GSM814102	0.898630136986301	0	5.0433843	4.8746173	4.5133307	5.9445121	9.2990031
GSM814104	0.923287671232877	0	3.3684554	3.3832825	4.1510813	6.2925001	7.5370765
GSM814106	0.964383561643836	0	3.0699494	4.6193393	5.2980525	5.3659444	1.2496263
GSM814108	0.975342465753425	0	2.2495326	4.5443745	4.0666313	4.7748613	2.341336
GSM814111	1.03287671232877	0	2.78013709	2.44193986	5.14377428	5.85247818	9.29900311
GSM814112	1.05479452054795	0	4.5040518	3.2801148	5.1424114	6.6515174	8.2019575
GSM814113	1.06575342465753	0	6.5818843	5.0156666	5.833327	5.0255384	1.867165
GSM814114	1.07945205479452	0	5.8062322	2.2471868	5.833327	5.4296124	2.8267036
GSM814115	1.07945205479452	0	2.0313043	3.5208317	3.078684	4.6161702	7.5536433
GSM814117	1.1013698630137	0	5.249389	2.7545153	5.4952604	6.7336528	5.8494962
GSM814118	1.1013698630137	0	4.1046587	3.5055264	3.6601193	4.1846096	9.2990031
GSM814119	1.12054794520548	0	6.7546803	4.3201344	3.7797239	4.8808289	6.9931898
GSM814120	1.12602739726027	0	5.317904	2.161906	3.965206	6.145805	3.49368
GSM814122	1.15068493150685	0	3.7516832	2.5343159	4.6514546	6.4369545	10.6785469
GSM814123	1.1972602739726	0	4.4309917	4.1093206	4.2411875	5.9759439	8.7286026
GSM814126	1.24109589041096	0	4.15735719	2.688715242	3.492586224	6.727641799	9.719046445
GSM814127	1.24109589041096	0	1.89703947	3.66953508	3.00220096	6.44328865	1.07560999
GSM814131	1.26575342465753	0	3.1592209	2.316403	3.6818379	5.5352163	3.4939364
GSM814132	1.26849315068493	0	3.8386249	2.2359487	4.4734269	5.2789481	2.6216099
GSM814133	1.27123287671233	0	3.4058839	4.3275745	4.0233289	7.0094875	8.9083042
GSM814136	1.33424657534247	0	3.8134359	4.8223084	5.6114683	6.2108118	3.1635205
GSM814138	1.34520547945205	0	2.6586061	3.6865216	3.9880863	6.1006239	10.6785469
GSM814139	1.36986301369863	0	5.306216	4.172936	4.22337	5.090533	9.146668
GSM814141	1.37808219178082	0	3.1822532	2.6560376	4.0709057	5.3067885	7.9396329
GSM814145	1.44931506849315	0	2.9893844	4.5747482	4.7788906	2.2380141	1.1608422
GSM814146	1.45205479452055	0	2.308200201	4.276625757	2.869793788	4.785073335	2.647290736
GSM814148	1.45479452054795	0	3.4055164	2.2689478	5.2196622	4.7732236	0.3492287
GSM814150	1.46027397260274	0	2.94078	2.6549821	4.4142734	6.0442207	9.1466678
GSM814152	1.47397260273973	0	3.4638357	4.1800338	2.8369369	6.6049727	7.7302301
GSM814153	1.49041095890411	0	4.747411	2.904869	5.933011	4.588691	9.471209
GSM814154	1.49315068493151	0	4.0894798	3.1271776	4.7017158	5.6281214	8.8106823
GSM814157	1.56164383561644	0	3.7549852	4.581181	4.0019982	5.8085288	3.4357848
GSM814160	1.62465753424658	0	4.0504441	3.320902	3.2414276	6.9792601	10.6785469
GSM814162	1.66849315068493	0	4.3007929	2.84015	3.3040456	5.6826135	9.1466678
GSM814166	1.68767123287671	0	3.97116	6.178801	4.863985	6.08779	9.146668
GSM814167	1.69315068493151	0	4.2958713	2.5762917	5.099135	5.3371388	5.7456401
GSM814168	1.71232876712329	0	4.3692312	2.9067139	3.6643629	3.7820018	6.5154313
GSM814170	1.73424657534247	0	3.9474525	2.282345	5.9746746	5.6345182	7.7713081
GSM814172	1.74520547945205	0	2.9851343	2.9489469	4.9604962	4.0318128	3.4220106
GSM814173	1.74520547945205	0	2.38769984	3.62879266	3.79776878	6.74943106	2.97033543
GSM814174	1.75890410958904	0	3.3640972	5.1676601	3.7142206	6.2063968	9.4712088
GSM814176	1.77808219178082	0	2.7228047	3.8537663	4.7397049	6.1139129	9.4712088
GSM814177	1.78356164383562	0	2.9360735	2.8128589	4.0486333	3.1217268	9.4712088
GSM814178	1.83013698630137	0	5.0545292	2.3796621	3.2574439	5.0278477	5.4923007
GSM814179	1.86301369863014	0	3.1088137	2.5977543	3.6496501	5.3313201	10.6785469
GSM814180	1.93424657534247	0	3.6883116	3.0002524	5.4354529	5.6514618	8.9083042
GSM814182	1.93698630136986	0	3.1208108	3.4859944	4.9604963	5.2511268	7.2887705
GSM814183	1.94794520547945	0	6.1024833	2.1901844	5.7052274	6.0614959	9.7190464
GSM814184	1.95616438356164	0	3.7061116	3.7375202	5.0020448	5.8246157	5.2679714
GSM814185	1.95616438356164	0	3.0160781	4.5291031	5.6450532	6.7692005	8.8106823
GSM814186	1.96438356164384	0	3.1632319	5.4827513	2.6473498	4.501009	6.3932013
GSM814187	1.98904109589041	0	3.9120634	4.3392614	5.8085279	6.01486	8.5752709
GSM814188	2.03561643835616	0	4.115243	3.3517486	2.0611128	5.8921249	7.4417511
GSM814191	2.09041095890411	0	4.1829645	4.8686022	5.2388059	6.0566316	9.7190464
GSM814194	2.14794520547945	0	5.7848613	2.7533964	5.0336988	7.2311103	7.98371
GSM814195	2.16164383561644	0	4.8613428	2.3647953	4.8950726	6.3552786	4.1816991
GSM814196	2.17260273972603	0	3.35362	3.14931	5.09133	5.619144	8.170021
GSM814199	2.19178082191781	0	3.637708	3.5245595	6.16667	6.7061196	4.1043453
GSM814200	2.21095890410959	0	3.6230029	3.3122003	4.4772886	6.4989565	9.4712088
GSM814201	2.22191780821918	0	5.901044	2.068284	5.006767	6.275474	8.278016
GSM814203	2.25205479452055	0	4.0985364	2.1342972	2.7556141	7.0094875	9.4712088
GSM814205	2.3041095890411	0	2.80591	3.73752	3.308241	5.856108	10.029187
GSM814207	2.30958904109589	0	4.8011055	3.7534371	5.9290901	7.1336872	8.5124858
GSM814208	2.33972602739726	0	5.4286795	4.4607175	3.5930723	6.3571252	9.4712088
GSM814209	2.34520547945205	0	4.4493145	3.4444001	5.3891025	6.4788178	1.9603919
GSM814211	2.39452054794521	0	3.093982	3.187437	5.7121333	6.0739058	8.4587803
GSM814213	2.42465753424658	0	3.3525528	2.0185063	5.0699657	6.5105974	9.4712088
GSM814216	2.46027397260274	0	3.9516919	6.9176293	4.6632372	5.4207279	5.3002338
GSM814217	2.46575342465753	0	2.2136477	3.5028332	3.1934616	5.6325754	8.3195803
GSM814218	2.47397260273973	0	2.8255118	2.9556605	5.2975954	4.6424012	3.464149
GSM814220	2.4958904109589	0	1.65967719	4.49984641	2.31070867	6.3589999	5.37297837
GSM814224	2.57534246575342	0	3.6797747	2.9408028	2.5492717	5.8578443	6.7190091
GSM814226	2.59178082191781	0	5.660456	3.2301004	3.8379624	6.8677297	9.7190464
GSM814227	2.62739726027397	0	4.4008095	2.8301469	6.6405091	6.9077168	6.050084
GSM814229	2.7013698630137	0	4.9595994	2.3432645	3.7818588	7.2616681	8.3195803
GSM814231	2.7041095890411	0	4.1218245	2.2499659	5.1817052	7.2827266	6.64111
GSM814235	2.76164383561644	0	3.5407847	5.2084575	4.2886051	5.7970136	2.3934952
GSM814238	2.8	0	1.9736156	4.8250693	4.5271207	2.5511254	1.7260094
GSM814240	2.81095890410959	0	5.4759045	2.5443241	4.9452982	5.9623459	8.6503162
GSM814241	2.85479452054795	0	3.5542803	4.4688323	3.5103405	6.0384369	7.8821826
GSM814243	2.86575342465753	0	1.7194911	4.6140729	5.8298535	7.3431588	8.7286026
GSM814246	2.93698630136986	0	4.56244917	2.15482164	5.84925815	4.09716416	7.717586
GSM814251	3.00547945205479	0	2.64717278	4.74056094	4.19557315	4.29719837	7.93963289
GSM814253	3.02739726027397	0	5.0679114	3.3259972	6.5899558	6.4720469	9.7190464
GSM814255	3.06575342465753	0	4.1639681	2.3018595	4.1950363	6.8716402	7.356601
GSM814256	3.1041095890411	0	4.3143061	2.0918939	4.0671104	5.8901883	7.8294684
GSM814261	3.25479452054795	0	6.2998751	4.6287679	5.2268047	5.2943621	10.6785469
GSM814262	3.26849315068493	0	2.9737342	3.6595841	4.931176	6.5685577	4.5900438
GSM814264	3.33424657534247	0	2.2923773	3.9092538	3.213881	5.2969426	7.7302301
GSM814265	3.34520547945205	0	4.5106016	4.5707387	4.973455	4.7800948	7.092006
GSM814266	3.35616438356164	0	4.521316	5.634985	3.033839	6.185115	10.029187
GSM814268	3.37534246575342	0	2.95564106	3.77429968	4.3336236	5.49963908	9.71904644
GSM814269	3.39178082191781	0	2.9410881	5.14521432	3.55956734	3.58573582	3.2365241
GSM814270	3.40821917808219	0	1.27040639	2.79482631	2.48081467	4.93313529	3.1543815
GSM814272	3.46301369863014	0	5.2436478	2.053604	5.9460719	5.5074615	4.5844135
GSM814273	3.53698630136986	0	3.922935	4.7099897	2.9838947	5.6542185	10.0291866
GSM814274	3.54246575342466	0	2.6356653	2.2399461	5.6128724	5.2465731	0.8448641
